# Supplementary material for: Proteomic Profiling of Human Peripheral Blood Cell Targets of IgG Induced by SARS-CoV-2: Insights into Vaccine Safety
Source: Vaccines (Basel). 2025 Jun 27;13(7):694. doi: 10.3390/vaccines13070694 (PMC12299517; doi:10.3390/vaccines13070694)
Supplement: Supplementary file 1 [file vaccines-13-00694-s001.zip]

Archive with 3 entries (3 files):
- Supplementary File S1 COVID-19 DATA.xlsx
- Supplementary File S2 Vax DATA.xlsx
- Supplementary File S3 evaluated and targeted proteins.xlsx
