# Supplementary material for: Proteomic Profiling of Human Peripheral Blood Cell Targets of IgG Induced by SARS-CoV-2: Insights into Vaccine Safety
Source: Vaccines (Basel). 2025 Jun 27;13(7):694. doi: 10.3390/vaccines13070694 (PMC12299517; doi:10.3390/vaccines13070694)
Supplement: Supplementary file 1 [file vaccines-13-00694-s001.zip › Supplementary File S2 Vax DATA.xlsx]

## Sheet: Página1
			Previous Diagnosis
Volunteer	Gender	Age	IgM anti-Sars-Cov-2	IgG anti-Sars-Cov-2	Interval between collection and the first dose	First dose	Second dose	Vaccine	Composition	Collect 2 (6 weeks)	Anti-Sars-Cov-2 IgG Titers at the time of blood sample donation (BAU per mL)
AJB	M	33	Negative	Negative	0	07/19/2021	08/16/2021	CoronaVac(Sinovac)	0.5mL containing 600 Sars-Cov-2 unities (SU) of inactivaed virus / per dose	10/21/2021	52.6
ASD	F	33	Negative	Negative	-1	01/18/2021	02/14/2021	CoronaVac(Sinovac)	0.5mL containing 600 Sars-Cov-2 unities (SU) of inactivaed virus / per dose	04/14/2021	537
DYT	M	32	Negative	Negative	-1	01/18/2021	02/14/2021	CoronaVac(Sinovac)	0.5mL containing 600 Sars-Cov-2 unities (SU) of inactivaed virus / per dose	04/14/2021	131
GRF	F	34	Negative	Negative	-1	01/18/2021	02/15/2021	CoronaVac(Sinovac)	0.5mL containing 600 Sars-Cov-2 unities (SU) of inactivaed virus / per dose	04/20/2021	34
LMO	F	34	Negative	Negative	-2	01/18/2021	02/15/2021	CoronaVac(Sinovac)	0.5mL containing 600 Sars-Cov-2 unities (SU) of inactivaed virus / per dose	04/15/2021	113
LMSO	F	32	Negative	Negative	-1	01/19/2021	02/15/2021	CoronaVac(Sinovac)	0.5mL containing 600 Sars-Cov-2 unities (SU) of inactivaed virus / per dose	04/19/2021	56.9
MAM	F	32	Negative	Negative	-1	01/19/2021	02/15/2021	CoronaVac(Sinovac)	0.5mL containing 600 Sars-Cov-2 unities (SU) of inactivaed virus / per dose	04/20/2021	64.4
NEZ	F	35	Negative	Negative	0	01/20/2021	02/16/2021	CoronaVac(Sinovac)	0.5mL containing 600 Sars-Cov-2 unities (SU) of inactivaed virus / per dose	04/14/2021	96.8
NVP	F	40	Negative	Negative	-1	01/19/2021	02/16/2021	CoronaVac(Sinovac)	0.5mL containing 600 Sars-Cov-2 unities (SU) of inactivaed virus / per dose	04/14/2021	72.2
RG	M	29	Negative	Negative	0	2021-03-02	02/24/2021	CoronaVac(Sinovac)	0.5mL containing 600 Sars-Cov-2 unities (SU) of inactivaed virus / per dose	04/27/2021	398
TNCP	F	23	Negative	Negative	-1	01/28/2021	02/18/2021	CoronaVac(Sinovac)	0.5mL containing 600 Sars-Cov-2 unities (SU) of inactivaed virus / per dose	04/20/2021	55.3
VCC	F	34	Negative	Negative	0	01/21/2021	02/16/2021	CoronaVac(Sinovac)	0.5mL containing 600 Sars-Cov-2 unities (SU) of inactivaed virus / per dose	04/27/2021	1650
YAL	F	32	Negative	Negative	0	01/21/2021	02/16/2021	CoronaVac(Sinovac)	0.5mL containing 600 Sars-Cov-2 unities (SU) of inactivaed virus / per dose	04/16/2021	308
