# Supplementary material for: Proteomic Profiling of Human Peripheral Blood Cell Targets of IgG Induced by SARS-CoV-2: Insights into Vaccine Safety
Source: Vaccines (Basel). 2025 Jun 27;13(7):694. doi: 10.3390/vaccines13070694 (PMC12299517; doi:10.3390/vaccines13070694)
Supplement: Supplementary file 1 [file vaccines-13-00694-s001.zip › Supplementary File S3 evaluated and targeted proteins.xlsx]

## Sheet: Full list of evaluated proteins
Full list of evaluated proteins (Total: 9990)
Acronimum	Name	Uniprot ID
A2M	Alpha-2-macroglobulin	P01023
AAAS	Aladin WD repeat nucleoporin	Q9NRG9
AACS	Acetoacetyl-CoA synthetase	Q86V21
AAGAB	Alpha and gamma adaptin binding protein	Q6PD74
AAK1	AP2 associated kinase 1	Q2M2I8
AAMDC	Adipogenesis associated Mth938 domain containing	Q9H7C9
AAMP	Angio associated migratory cell protein	Q13685
AAR2	AAR2 splicing factor	Q9Y312
AARSD1	Alanyl-tRNA synthetase domain containing 1	Q9BTE6
AASDHPPT	Aminoadipate-semialdehyde dehydrogenase-phosphopantetheinyl transferase	Q9NRN7
AATF	Apoptosis antagonizing transcription factor	Q9NY61
AATK	Apoptosis associated tyrosine kinase	Q6ZMQ8
ABAT	4-aminobutyrate aminotransferase	P80404
ABCA7	ATP binding cassette subfamily A member 7	Q8IZY2
ABCB6	ATP binding cassette subfamily B member 6 (Langereis blood group)	Q9NP58
ABCB7	ATP binding cassette subfamily B member 7	O75027
ABCB9	ATP binding cassette subfamily B member 9	Q9NP78
ABCC10	ATP binding cassette subfamily C member 10	Q5T3U5
ABCC4	ATP binding cassette subfamily C member 4	O15439
ABCC5	ATP binding cassette subfamily C member 5	O15440
ABCC6	ATP binding cassette subfamily C member 6	O95255
ABCD1	ATP binding cassette subfamily D member 1	P33897
ABCD3	ATP binding cassette subfamily D member 3	P28288
ABCD4	ATP binding cassette subfamily D member 4	O14678
ABCE1	ATP binding cassette subfamily E member 1	P61221
ABCF1	ATP binding cassette subfamily F member 1	Q8NE71
ABCF2	ATP binding cassette subfamily F member 2	Q9UG63
ABCF3	ATP binding cassette subfamily F member 3	Q9NUQ8
ABCG1	ATP binding cassette subfamily G member 1	P45844
ABCG2	ATP binding cassette subfamily G member 2 (Junior blood group)	Q9UNQ0
ABHD10	Abhydrolase domain containing 10, depalmitoylase	Q9NUJ1
ABHD11	Abhydrolase domain containing 11	Q8NFV4
ABHD12	Abhydrolase domain containing 12, lysophospholipase	Q8N2K0
ABHD12B	Abhydrolase domain containing 12B	Q7Z5M8
ABHD13	Abhydrolase domain containing 13	Q7L211
ABHD14A	Abhydrolase domain containing 14A	Q9BUJ0
ABHD14B	Abhydrolase domain containing 14B	Q96IU4
ABHD15	Abhydrolase domain containing 15	Q6UXT9
ABHD16A	Abhydrolase domain containing 16A, phospholipase	O95870
ABHD16B	Abhydrolase domain containing 16B	Q9H3Z7
ABHD17A	Abhydrolase domain containing 17A, depalmitoylase	Q96GS6
ABHD17B	Abhydrolase domain containing 17B, depalmitoylase	Q5VST6
ABHD18	Abhydrolase domain containing 18	Q0P651
ABHD2	Abhydrolase domain containing 2, acylglycerol lipase	P08910
ABHD3	Abhydrolase domain containing 3, phospholipase	Q8WU67
ABHD4	Abhydrolase domain containing 4, N-acyl phospholipase B	Q8TB40
ABHD5	Abhydrolase domain containing 5, lysophosphatidic acid acyltransferase	Q8WTS1
ABHD6	Abhydrolase domain containing 6, acylglycerol lipase	Q9BV23
ABHD8	Abhydrolase domain containing 8	Q96I13
ABI1	Abl interactor 1	Q8IZP0
ABI2	Abl interactor 2	Q9NYB9
ABI3	ABI family member 3	Q9P2A4
ABL2	ABL proto-oncogene 2, non-receptor tyrosine kinase	P42684
ABLIM1	Actin binding LIM protein 1	O14639
ABO	ABO, alpha 1-3-N-acetylgalactosaminyltransferase and alpha 1-3-galactosyltransferase
ABR	ABR activator of RhoGEF and GTPase	Q12979
ABRACL	ABRA C-terminal like	Q9P1F3
ABT1	Activator of basal transcription 1	Q9ULW3
ABTB1	Ankyrin repeat and BTB domain containing 1	Q969K4
ABTB2	Ankyrin repeat and BTB domain containing 2	Q8N961
ACAA1	Acetyl-CoA acyltransferase 1	P09110
ACAA2	Acetyl-CoA acyltransferase 2	P42765
ACACA	Acetyl-CoA carboxylase alpha	Q13085
ACACB	Acetyl-CoA carboxylase beta	O00763
ACAD10	Acyl-CoA dehydrogenase family member 10	Q6JQN1
ACAD11	Acyl-CoA dehydrogenase family member 11	Q709F0
ACAD8	Acyl-CoA dehydrogenase family member 8	Q9UKU7
ACAD9	Acyl-CoA dehydrogenase family member 9	Q9H845
ACADM	Acyl-CoA dehydrogenase medium chain	P11310
ACADS	Acyl-CoA dehydrogenase short chain	P16219
ACADSB	Acyl-CoA dehydrogenase short/branched chain	P45954
ACADVL	Acyl-CoA dehydrogenase very long chain	P49748
ACAP1	ArfGAP with coiled-coil, ankyrin repeat and PH domains 1	Q15027
ACAP2	ArfGAP with coiled-coil, ankyrin repeat and PH domains 2	Q15057
ACAT1	Acetyl-CoA acetyltransferase 1	P24752
ACAT2	Acetyl-CoA acetyltransferase 2	Q9BWD1
ACBD3	Acyl-CoA binding domain containing 3	Q9H3P7
ACBD4	Acyl-CoA binding domain containing 4	Q8NC06
ACBD5	Acyl-CoA binding domain containing 5	Q5T8D3
ACBD6	Acyl-CoA binding domain containing 6	Q9BR61
ACCS	1-aminocyclopropane-1-carboxylate synthase homolog (inactive)	Q96QU6
ACD	ACD shelterin complex subunit and telomerase recruitment factor	Q96AP0
ACE	Angiotensin I converting enzyme	P12821
ACER1	Alkaline ceramidase 1	Q8TDN7
ACER3	Alkaline ceramidase 3	Q9NUN7
ACKR2	Atypical chemokine receptor 2	O00590
ACKR3	Atypical chemokine receptor 3	P25106
ACO1	Aconitase 1	P21399
ACO2	Aconitase 2	Q99798
ACOT1	Acyl-CoA thioesterase 1	Q86TX2
ACOT11	Acyl-CoA thioesterase 11	Q8WXI4
ACOT13	Acyl-CoA thioesterase 13	Q9NPJ3
ACOT2	Acyl-CoA thioesterase 2	P49753
ACOT4	Acyl-CoA thioesterase 4	Q8N9L9
ACOT7	Acyl-CoA thioesterase 7	O00154
ACOT8	Acyl-CoA thioesterase 8	O14734
ACOT9	Acyl-CoA thioesterase 9	Q9Y305
ACOX1	Acyl-CoA oxidase 1	Q15067
ACOX3	Acyl-CoA oxidase 3, pristanoyl	O15254
ACP1	Acid phosphatase 1	P24666
ACP2	Acid phosphatase 2, lysosomal	P11117
ACP5	Acid phosphatase 5, tartrate resistant	P13686
ACP6	Acid phosphatase 6, lysophosphatidic	Q9NPH0
ACRBP	Acrosin binding protein	Q8NEB7
ACSBG1	Acyl-CoA synthetase bubblegum family member 1	Q96GR2
ACSF2	Acyl-CoA synthetase family member 2	Q96CM8
ACSF3	Acyl-CoA synthetase family member 3	Q4G176
ACSL3	Acyl-CoA synthetase long chain family member 3	O95573
ACSL4	Acyl-CoA synthetase long chain family member 4	O60488
ACSL5	Acyl-CoA synthetase long chain family member 5	Q9ULC5
ACSL6	Acyl-CoA synthetase long chain family member 6	Q9UKU0
ACSM1	Acyl-CoA synthetase medium chain family member 1	Q08AH1
ACSM3	Acyl-CoA synthetase medium chain family member 3	Q53FZ2
ACSS1	Acyl-CoA synthetase short chain family member 1	Q9NUB1
ACSS2	Acyl-CoA synthetase short chain family member 2	Q9NR19
ACSS3	Acyl-CoA synthetase short chain family member 3	Q9H6R3
ACTA1	Actin alpha 1, skeletal muscle	P68133
ACTA2	Actin alpha 2, smooth muscle	P62736
ACTB	Actin beta	P60709
ACTG1	Actin gamma 1	P63261
ACTG2	Actin gamma 2, smooth muscle	P63267
ACTL6A	Actin like 6A	O96019
ACTN1	Actinin alpha 1	P12814
ACTN4	Actinin alpha 4	O43707
ACTR10	Actin related protein 10	Q9NZ32
ACTR1A	Actin related protein 1A	P61163
ACTR1B	Actin related protein 1B	P42025
ACTR2	Actin related protein 2	P61160
ACTR3	Actin related protein 3	P61158
ACTR3B	Actin related protein 3B	Q9P1U1
ACTR6	Actin related protein 6	Q9GZN1
ACTR8	Actin related protein 8	Q9H981
ACVR1	Activin A receptor type 1	Q04771
ACVR1B	Activin A receptor type 1B	P36896
ACVR2A	Activin A receptor type 2A	P27037
ACVRL1	Activin A receptor like type 1	P37023
ACY1	Aminoacylase 1	Q03154
ACY3	Aminoacylase 3	Q96HD9
ACYP1	Acylphosphatase 1	P07311
ACYP2	Acylphosphatase 2	P14621
ADA	Adenosine deaminase	P00813
ADAL	Adenosine deaminase like	Q6DHV7
ADAM12	ADAM metallopeptidase domain 12	O43184
ADAM15	ADAM metallopeptidase domain 15	Q13444
ADAM19	ADAM metallopeptidase domain 19	Q9H013
ADAM23	ADAM metallopeptidase domain 23	O75077
ADAM28	ADAM metallopeptidase domain 28	Q9UKQ2
ADAMDEC1	ADAM like decysin 1	O15204
ADAMTS1	ADAM metallopeptidase with thrombospondin type 1 motif 1	Q9UHI8
ADAMTS4	ADAM metallopeptidase with thrombospondin type 1 motif 4	O75173
ADAMTSL4	ADAMTS like 4	Q6UY14
ADAP1	ArfGAP with dual PH domains 1	O75689
ADAP2	ArfGAP with dual PH domains 2	Q9NPF8
ADAR	Adenosine deaminase RNA specific	P55265
ADARB1	Adenosine deaminase RNA specific B1	P78563
ADARB2	Adenosine deaminase RNA specific B2 (inactive)	Q9NS39
ADAT1	Adenosine deaminase tRNA specific 1	Q9BUB4
ADAT2	Adenosine deaminase tRNA specific 2	Q7Z6V5
ADAT3	Adenosine deaminase tRNA specific 3
ADCK1	AarF domain containing kinase 1	Q86TW2
ADCK2	AarF domain containing kinase 2	Q7Z695
ADCK5	AarF domain containing kinase 5	Q3MIX3
ADCY3	Adenylate cyclase 3	O60266
ADD1	Adducin 1	P35611
ADD2	Adducin 2	P35612
ADGRE1	Adhesion G protein-coupled receptor E1	Q14246
ADGRE3	Adhesion G protein-coupled receptor E3	Q9BY15
ADGRG3	Adhesion G protein-coupled receptor G3	Q86Y34
ADGRG5	Adhesion G protein-coupled receptor G5	Q8IZF4
ADH5	Alcohol dehydrogenase 5 (class III), chi polypeptide	P11766
ADI1	Acireductone dioxygenase 1	Q9BV57
ADIPOR1	Adiponectin receptor 1	Q96A54
ADIPOR2	Adiponectin receptor 2	Q86V24
ADIRF	Adipogenesis regulatory factor	Q15847
ADK	Adenosine kinase	P55263
ADM	Adrenomedullin	P35318
ADNP	Activity dependent neuroprotector homeobox	Q9H2P0
ADNP2	ADNP homeobox 2	Q6IQ32
ADO	2-aminoethanethiol dioxygenase	Q96SZ5
ADORA2A	Adenosine A2a receptor	P29274
ADORA2B	Adenosine A2b receptor	P29275
ADORA3	Adenosine A3 receptor	P0DMS8
ADPGK	ADP dependent glucokinase	Q9BRR6
ADPRH	ADP-ribosylarginine hydrolase	P54922
ADPRM	ADP-ribose/CDP-alcohol diphosphatase, manganese dependent	Q3LIE5
ADRB2	Adrenoceptor beta 2	P07550
ADRM1	ADRM1 26S proteasome ubiquitin receptor	Q16186
ADSL	Adenylosuccinate lyase	P30566
ADTRP	Androgen dependent TFPI regulating protein	Q96IZ2
AEBP1	AE binding protein 1	Q8IUX7
AEBP2	AE binding protein 2	Q6ZN18
AEN	Apoptosis enhancing nuclease	Q8WTP8
AFAP1	Actin filament associated protein 1	Q8N556
AFAP1L2	Actin filament associated protein 1 like 2	Q8N4X5
AFF1	ALF transcription elongation factor 1	P51825
AFF3	ALF transcription elongation factor 3	P51826
AFF4	ALF transcription elongation factor 4	Q9UHB7
AFG3L2	AFG3 like matrix AAA peptidase subunit 2	Q9Y4W6
AFMID	Arylformamidase	Q63HM1
AFTPH	Aftiphilin	Q6ULP2
AGA	Aspartylglucosaminidase	P20933
AGAP2	ArfGAP with GTPase domain, ankyrin repeat and PH domain 2	Q99490
AGAP3	ArfGAP with GTPase domain, ankyrin repeat and PH domain 3	Q96P47
AGBL3	AGBL carboxypeptidase 3	Q8NEM8
AGBL5	AGBL carboxypeptidase 5	Q8NDL9
AGFG1	ArfGAP with FG repeats 1	P52594
AGFG2	ArfGAP with FG repeats 2	O95081
AGGF1	Angiogenic factor with G-patch and FHA domains 1	Q8N302
AGK	Acylglycerol kinase	Q53H12
AGL	Amylo-alpha-1, 6-glucosidase, 4-alpha-glucanotransferase	P35573
AGMAT	Agmatinase	Q9BSE5
AGPAT1	1-acylglycerol-3-phosphate O-acyltransferase 1	Q99943
AGPAT2	1-acylglycerol-3-phosphate O-acyltransferase 2	O15120
AGPAT3	1-acylglycerol-3-phosphate O-acyltransferase 3	Q9NRZ7
AGPAT4	1-acylglycerol-3-phosphate O-acyltransferase 4	Q9NRZ5
AGPAT5	1-acylglycerol-3-phosphate O-acyltransferase 5	Q9NUQ2
AGRP	Agouti related neuropeptide	O00253
AGTPBP1	ATP/GTP binding carboxypeptidase 1	Q9UPW5
AGTRAP	Angiotensin II receptor associated protein	Q6RW13
AHCY	Adenosylhomocysteinase	P23526
AHCYL1	Adenosylhomocysteinase like 1	O43865
AHCYL2	Adenosylhomocysteinase like 2	Q96HN2
AHI1	Abelson helper integration site 1	Q8N157
AHNAK	AHNAK nucleoprotein	Q09666
AHR	Aryl hydrocarbon receptor	P35869
AHSA1	Activator of HSP90 ATPase activity 1	O95433
AICDA	Activation induced cytidine deaminase	Q9GZX7
AIDA	Axin interactor, dorsalization associated	Q96BJ3
AIF1	Allograft inflammatory factor 1	P55008
AIFM1	Apoptosis inducing factor mitochondria associated 1	O95831
AIFM2	Apoptosis inducing factor mitochondria associated 2	Q9BRQ8
AIFM3	Apoptosis inducing factor mitochondria associated 3	Q96NN9
AIG1	Androgen induced 1	Q9NVV5
AIM2	Absent in melanoma 2	O14862
AIMP1	Aminoacyl tRNA synthetase complex interacting multifunctional protein 1	Q12904
AIMP2	Aminoacyl tRNA synthetase complex interacting multifunctional protein 2	Q13155
AJAP1	Adherens junctions associated protein 1	Q9UKB5
AK2	Adenylate kinase 2	P54819
AK3	Adenylate kinase 3	Q9UIJ7
AK4	Adenylate kinase 4	P27144
AK5	Adenylate kinase 5	Q9Y6K8
AK6	Adenylate kinase 6	Q9Y3D8
AK7	Adenylate kinase 7	Q96M32
AK9	Adenylate kinase 9	Q5TCS8
AKAP1	A-kinase anchoring protein 1	Q92667
AKAP10	A-kinase anchoring protein 10	O43572
AKAP11	A-kinase anchoring protein 11	Q9UKA4
AKAP12	A-kinase anchoring protein 12	Q02952
AKAP13	A-kinase anchoring protein 13	Q12802
AKAP17A	A-kinase anchoring protein 17A	Q02040
AKAP5	A-kinase anchoring protein 5	P24588
AKAP7	A-kinase anchoring protein 7	O43687, Q9P0M2
AKAP8	A-kinase anchoring protein 8	O43823
AKAP8L	A-kinase anchoring protein 8 like	Q9ULX6
AKIP1	A-kinase interacting protein 1	Q9NQ31
AKIRIN2	Akirin 2	Q53H80
AKNA	AT-hook transcription factor	Q7Z591
AKR1A1	Aldo-keto reductase family 1 member A1	P14550
AKR1B1	Aldo-keto reductase family 1 member B	P15121
AKR1C1	Aldo-keto reductase family 1 member C1	Q04828
AKR1C3	Aldo-keto reductase family 1 member C3	P42330
AKR7A2	Aldo-keto reductase family 7 member A2	O43488
AKT1	AKT serine/threonine kinase 1	P31749
AKT1S1	AKT1 substrate 1	Q96B36
AKT2	AKT serine/threonine kinase 2	P31751
AKT3	AKT serine/threonine kinase 3	Q9Y243
AKTIP	AKT interacting protein	Q9H8T0
ALAD	Aminolevulinate dehydratase	P13716
ALAS1	5'-aminolevulinate synthase 1	P13196
ALAS2	5'-aminolevulinate synthase 2	P22557
ALCAM	Activated leukocyte cell adhesion molecule	Q13740
ALDH16A1	Aldehyde dehydrogenase 16 family member A1	Q8IZ83
ALDH18A1	Aldehyde dehydrogenase 18 family member A1	P54886
ALDH1A1	Aldehyde dehydrogenase 1 family member A1	P00352
ALDH1A2	Aldehyde dehydrogenase 1 family member A2	O94788
ALDH1B1	Aldehyde dehydrogenase 1 family member B1	P30837
ALDH2	Aldehyde dehydrogenase 2 family member	P05091
ALDH3A2	Aldehyde dehydrogenase 3 family member A2	P51648
ALDH3B1	Aldehyde dehydrogenase 3 family member B1	P43353
ALDH4A1	Aldehyde dehydrogenase 4 family member A1	P30038
ALDH5A1	Aldehyde dehydrogenase 5 family member A1	P51649
ALDH6A1	Aldehyde dehydrogenase 6 family member A1	Q02252
ALDH7A1	Aldehyde dehydrogenase 7 family member A1	P49419
ALDH8A1	Aldehyde dehydrogenase 8 family member A1	Q9H2A2
ALDH9A1	Aldehyde dehydrogenase 9 family member A1	P49189
ALDOA	Aldolase, fructose-bisphosphate A	P04075
ALDOC	Aldolase, fructose-bisphosphate C	P09972
ALG1	ALG1 chitobiosyldiphosphodolichol beta-mannosyltransferase	Q9BT22
ALG10	ALG10 alpha-1,2-glucosyltransferase	Q5BKT4
ALG10B	ALG10 alpha-1,2-glucosyltransferase B	Q5I7T1
ALG12	ALG12 alpha-1,6-mannosyltransferase	Q9BV10
ALG13	ALG13 UDP-N-acetylglucosaminyltransferase subunit	Q9NP73
ALG14	ALG14 UDP-N-acetylglucosaminyltransferase subunit	Q96F25
ALG2	ALG2 alpha-1,3/1,6-mannosyltransferase	Q9H553
ALG3	ALG3 alpha-1,3- mannosyltransferase	Q92685
ALG5	ALG5 dolichyl-phosphate beta-glucosyltransferase	Q9Y673
ALG8	ALG8 alpha-1,3-glucosyltransferase	Q9BVK2
ALG9	ALG9 alpha-1,2-mannosyltransferase	Q9H6U8
ALKBH1	AlkB homolog 1, histone H2A dioxygenase	Q13686
ALKBH2	AlkB homolog 2, alpha-ketoglutarate dependent dioxygenase	Q6NS38
ALKBH3	AlkB homolog 3, alpha-ketoglutarate dependent dioxygenase	Q96Q83
ALKBH4	AlkB homolog 4, lysine demethylase	Q9NXW9
ALKBH5	AlkB homolog 5, RNA demethylase	Q6P6C2
ALKBH7	AlkB homolog 7	Q9BT30
ALKBH8	AlkB homolog 8, tRNA methyltransferase	Q96BT7
ALOX12	Arachidonate 12-lipoxygenase, 12S type	P18054
ALOX12B	Arachidonate 12-lipoxygenase, 12R type	O75342
ALOX15	Arachidonate 15-lipoxygenase	P16050
ALOX15B	Arachidonate 15-lipoxygenase type B	O15296
ALOX5	Arachidonate 5-lipoxygenase	P09917
ALOX5AP	Arachidonate 5-lipoxygenase activating protein	P20292
ALPK1	Alpha kinase 1	Q96QP1
ALPL	Alkaline phosphatase, biomineralization associated	P05186
ALS2	Alsin Rho guanine nucleotide exchange factor ALS2	Q96Q42
ALYREF	Aly/REF export factor
AMACR	Alpha-methylacyl-CoA racemase	Q9UHK6
AMBRA1	Autophagy and beclin 1 regulator 1	Q9C0C7
AMD1	Adenosylmethionine decarboxylase 1	P17707
AMDHD1	Amidohydrolase domain containing 1	Q96NU7
AMDHD2	Amidohydrolase domain containing 2	Q9Y303
AMIGO1	Adhesion molecule with Ig like domain 1	Q86WK6
AMIGO2	Adhesion molecule with Ig like domain 2	Q86SJ2
AMIGO3	Adhesion molecule with Ig like domain 3	Q86WK7
AMMECR1	AMMECR nuclear protein 1	Q9Y4X0
AMMECR1L	AMMECR1 like	Q6DCA0
AMN1	Antagonist of mitotic exit network 1 homolog	Q8IY45
AMPD2	Adenosine monophosphate deaminase 2	Q01433
AMPD3	Adenosine monophosphate deaminase 3	Q01432
AMY2B	Amylase alpha 2B	P19961
AMZ1	Archaelysin family metallopeptidase 1	Q400G9
AMZ2	Archaelysin family metallopeptidase 2	Q86W34
ANAPC10	Anaphase promoting complex subunit 10	Q9UM13
ANAPC11	Anaphase promoting complex subunit 11	Q9NYG5
ANAPC13	Anaphase promoting complex subunit 13	Q9BS18
ANAPC15	Anaphase promoting complex subunit 15	P60006
ANAPC16	Anaphase promoting complex subunit 16	Q96DE5
ANAPC5	Anaphase promoting complex subunit 5	Q9UJX4
ANG	Angiogenin	P03950
ANGEL1	Angel homolog 1	Q9UNK9
ANGEL2	Angel homolog 2	Q5VTE6
ANGPT1	Angiopoietin 1	Q15389
ANGPT2	Angiopoietin 2	O15123
ANGPTL4	Angiopoietin like 4	Q9BY76
ANK1	Ankyrin 1	P16157
ANK3	Ankyrin 3	Q12955
ANKDD1A	Ankyrin repeat and death domain containing 1A	Q495B1
ANKEF1	Ankyrin repeat and EF-hand domain containing 1	Q9NU02
ANKFY1	Ankyrin repeat and FYVE domain containing 1	Q9P2R3
ANKH	ANKH inorganic pyrophosphate transport regulator	Q9HCJ1
ANKHD1	Ankyrin repeat and KH domain containing 1	Q8IWZ3
ANKLE2	Ankyrin repeat and LEM domain containing 2	Q86XL3
ANKMY1	Ankyrin repeat and MYND domain containing 1	Q9P2S6
ANKMY2	Ankyrin repeat and MYND domain containing 2	Q8IV38
ANKRA2	Ankyrin repeat family A member 2	Q9H9E1
ANKRD10	Ankyrin repeat domain 10	Q9NXR5
ANKRD12	Ankyrin repeat domain 12	Q6UB98
ANKRD13A	Ankyrin repeat domain 13A	Q8IZ07
ANKRD13C	Ankyrin repeat domain 13C	Q8N6S4
ANKRD13D	Ankyrin repeat domain 13D	Q6ZTN6
ANKRD17	Ankyrin repeat domain 17	O75179
ANKRD22	Ankyrin repeat domain 22	Q5VYY1
ANKRD27	Ankyrin repeat domain 27	Q96NW4
ANKRD28	Ankyrin repeat domain 28	O15084
ANKRD34B	Ankyrin repeat domain 34B	A5PLL1
ANKRD36	Ankyrin repeat domain 36	A6QL64
ANKRD36B	Ankyrin repeat domain 36B	Q8N2N9
ANKRD37	Ankyrin repeat domain 37	Q7Z713
ANKRD39	Ankyrin repeat domain 39	Q53RE8
ANKRD40	Ankyrin repeat domain 40	Q6AI12
ANKRD42	Ankyrin repeat domain 42	Q8N9B4
ANKRD44	Ankyrin repeat domain 44	Q8N8A2
ANKRD46	Ankyrin repeat domain 46	Q86W74
ANKRD49	Ankyrin repeat domain 49	Q8WVL7
ANKRD53	Ankyrin repeat domain 53	Q8N9V6
ANKRD54	Ankyrin repeat domain 54	Q6NXT1
ANKRD55	Ankyrin repeat domain 55	Q3KP44
ANKRD65	Ankyrin repeat domain 65	E5RJM6
ANKS1B	Ankyrin repeat and sterile alpha motif domain containing 1B	Q7Z6G8
ANKS3	Ankyrin repeat and sterile alpha motif domain containing 3	Q6ZW76
ANKZF1	Ankyrin repeat and zinc finger peptidyl tRNA hydrolase 1	Q9H8Y5
ANO10	Anoctamin 10	Q9NW15
ANO2	Anoctamin 2	Q9NQ90
ANO6	Anoctamin 6	Q4KMQ2
ANP32A	Acidic nuclear phosphoprotein 32 family member A	P39687
ANP32B	Acidic nuclear phosphoprotein 32 family member B	Q92688
ANP32E	Acidic nuclear phosphoprotein 32 family member E	Q9BTT0
ANPEP	Alanyl aminopeptidase, membrane	P15144
ANTXR2	ANTXR cell adhesion molecule 2	P58335
ANXA1	Annexin A1	P04083
ANXA11	Annexin A11	P50995
ANXA2	Annexin A2	P07355
ANXA2R	Annexin A2 receptor	Q3ZCQ2
ANXA3	Annexin A3	P12429
ANXA4	Annexin A4	P09525
ANXA5	Annexin A5	P08758
ANXA6	Annexin A6	P08133
ANXA7	Annexin A7	P20073
ANXA8	Annexin A8	P13928
ANXA8L1	Annexin A8 like 1	Q5VT79
ANXA9	Annexin A9	O76027
AOAH	Acyloxyacyl hydrolase	P28039
AOC1	Amine oxidase copper containing 1	P19801
AOC2	Amine oxidase copper containing 2	O75106
AOPEP	Aminopeptidase O (putative)	Q8N6M6
AP1AR	Adaptor related protein complex 1 associated regulatory protein	Q63HQ0
AP1B1	Adaptor related protein complex 1 subunit beta 1	Q10567
AP1G1	Adaptor related protein complex 1 subunit gamma 1	O43747
AP1M2	Adaptor related protein complex 1 subunit mu 2	Q9Y6Q5
AP1S1	Adaptor related protein complex 1 subunit sigma 1	P61966
AP1S2	Adaptor related protein complex 1 subunit sigma 2	P56377
AP1S3	Adaptor related protein complex 1 subunit sigma 3	Q96PC3
AP2A1	Adaptor related protein complex 2 subunit alpha 1	O95782
AP2A2	Adaptor related protein complex 2 subunit alpha 2	O94973
AP2B1	Adaptor related protein complex 2 subunit beta 1	P63010
AP2M1	Adaptor related protein complex 2 subunit mu 1	Q96CW1
AP2S1	Adaptor related protein complex 2 subunit sigma 1	P53680
AP3B1	Adaptor related protein complex 3 subunit beta 1	O00203
AP3D1	Adaptor related protein complex 3 subunit delta 1	O14617
AP3M1	Adaptor related protein complex 3 subunit mu 1	Q9Y2T2
AP3M2	Adaptor related protein complex 3 subunit mu 2	P53677
AP3S1	Adaptor related protein complex 3 subunit sigma 1	Q92572
AP3S2	Adaptor related protein complex 3 subunit sigma 2	P59780
AP4B1	Adaptor related protein complex 4 subunit beta 1	Q9Y6B7
AP4E1	Adaptor related protein complex 4 subunit epsilon 1	Q9UPM8
AP4M1	Adaptor related protein complex 4 subunit mu 1	O00189
AP4S1	Adaptor related protein complex 4 subunit sigma 1	Q9Y587
AP5M1	Adaptor related protein complex 5 subunit mu 1	Q9H0R1
AP5S1	Adaptor related protein complex 5 subunit sigma 1	Q9NUS5
AP5Z1	Adaptor related protein complex 5 subunit zeta 1	O43299
APAF1	Apoptotic peptidase activating factor 1	O14727
APBA2	Amyloid beta precursor protein binding family A member 2	Q99767
APBA3	Amyloid beta precursor protein binding family A member 3	O96018
APBB1	Amyloid beta precursor protein binding family B member 1	O00213
APBB1IP	Amyloid beta precursor protein binding family B member 1 interacting protein	Q7Z5R6
APBB3	Amyloid beta precursor protein binding family B member 3	O95704
APC	APC regulator of WNT signaling pathway	P25054
APEH	Acylaminoacyl-peptide hydrolase	P13798
APEX1	Apurinic/apyrimidinic endodeoxyribonuclease 1	P27695
APEX2	Apurinic/apyrimidinic endodeoxyribonuclease 2	Q9UBZ4
APH1A	Aph-1 homolog A, gamma-secretase subunit	Q96BI3
APH1B	Aph-1 homolog B, gamma-secretase subunit	Q8WW43
API5	Apoptosis inhibitor 5	Q9BZZ5
APIP	APAF1 interacting protein	Q96GX9
APLF	Aprataxin and PNKP like factor	Q8IW19
APLP2	Amyloid beta precursor like protein 2	Q06481
APMAP	Adipocyte plasma membrane associated protein	Q9HDC9
APOA1	Apolipoprotein A1	P02647
APOBEC2	Apolipoprotein B mRNA editing enzyme catalytic subunit 2	Q9Y235
APOBEC3A	Apolipoprotein B mRNA editing enzyme catalytic subunit 3A	P31941
APOBEC3B	Apolipoprotein B mRNA editing enzyme catalytic subunit 3B	Q9UH17
APOBEC3C	Apolipoprotein B mRNA editing enzyme catalytic subunit 3C	Q9NRW3
APOBEC3D	Apolipoprotein B mRNA editing enzyme catalytic subunit 3D	Q96AK3
APOBEC3F	Apolipoprotein B mRNA editing enzyme catalytic subunit 3F	Q8IUX4
APOBEC3G	Apolipoprotein B mRNA editing enzyme catalytic subunit 3G	Q9HC16
APOBEC3H	Apolipoprotein B mRNA editing enzyme catalytic subunit 3H	Q6NTF7
APOC1	Apolipoprotein C1	P02654
APOL1	Apolipoprotein L1	O14791
APOL2	Apolipoprotein L2	Q9BQE5
APOL3	Apolipoprotein L3	O95236
APOL4	Apolipoprotein L4	Q9BPW4
APOL6	Apolipoprotein L6	Q9BWW8
APOM	Apolipoprotein M	O95445
APOO	Apolipoprotein O	Q9BUR5
APOOL	Apolipoprotein O like	Q6UXV4
APP	Amyloid beta precursor protein	P05067
APPBP2	Amyloid beta precursor protein binding protein 2	Q92624
APPL1	Adaptor protein, phosphotyrosine interacting with PH domain and leucine zipper 1	Q9UKG1
APPL2	Adaptor protein, phosphotyrosine interacting with PH domain and leucine zipper 2	Q8NEU8
APRT	Adenine phosphoribosyltransferase	P07741
APTX	Aprataxin	Q7Z2E3
AQP9	Aquaporin 9	O43315
ARAF	A-Raf proto-oncogene, serine/threonine kinase	P10398
ARAP1	ArfGAP with RhoGAP domain, ankyrin repeat and PH domain 1	Q96P48
ARAP2	ArfGAP with RhoGAP domain, ankyrin repeat and PH domain 2	Q8WZ64
ARCN1	Archain 1	P48444
AREG	Amphiregulin	P15514
AREL1	Apoptosis resistant E3 ubiquitin protein ligase 1	O15033
ARF1	ADP ribosylation factor 1	P84077
ARF3	ADP ribosylation factor 3	P61204
ARF4	ADP ribosylation factor 4	P18085
ARF5	ADP ribosylation factor 5	P84085
ARF6	ADP ribosylation factor 6	P62330
ARFGAP1	ADP ribosylation factor GTPase activating protein 1	Q8N6T3
ARFGAP2	ADP ribosylation factor GTPase activating protein 2	Q8N6H7
ARFGAP3	ADP ribosylation factor GTPase activating protein 3	Q9NP61
ARFGEF1	ADP ribosylation factor guanine nucleotide exchange factor 1	Q9Y6D6
ARFIP1	ADP ribosylation factor interacting protein 1	P53367
ARFIP2	ADP ribosylation factor interacting protein 2	P53365
ARFRP1	ADP ribosylation factor related protein 1	Q13795
ARG1	Arginase 1	P05089
ARGFX	Arginine-fifty homeobox	A6NJG6
ARGLU1	Arginine and glutamate rich 1	Q9NWB6
ARHGAP1	Rho GTPase activating protein 1	Q07960
ARHGAP12	Rho GTPase activating protein 12	Q8IWW6
ARHGAP15	Rho GTPase activating protein 15	Q53QZ3
ARHGAP17	Rho GTPase activating protein 17	Q68EM7
ARHGAP18	Rho GTPase activating protein 18	Q8N392
ARHGAP19	Rho GTPase activating protein 19	Q14CB8
ARHGAP24	Rho GTPase activating protein 24	Q8N264
ARHGAP25	Rho GTPase activating protein 25	P42331
ARHGAP26	Rho GTPase activating protein 26	Q9UNA1
ARHGAP28	Rho GTPase activating protein 28	Q9P2N2
ARHGAP29	Rho GTPase activating protein 29	Q52LW3
ARHGAP31	Rho GTPase activating protein 31	Q2M1Z3
ARHGAP4	Rho GTPase activating protein 4	P98171
ARHGAP9	Rho GTPase activating protein 9	Q9BRR9
ARHGDIA	Rho GDP dissociation inhibitor alpha	P52565
ARHGDIB	Rho GDP dissociation inhibitor beta	P52566
ARHGEF1	Rho guanine nucleotide exchange factor 1	Q92888
ARHGEF2	Rho/Rac guanine nucleotide exchange factor 2	Q92974
ARHGEF3	Rho guanine nucleotide exchange factor 3	Q9NR81
ARHGEF4	Rho guanine nucleotide exchange factor 4	Q9NR80
ARHGEF5	Rho guanine nucleotide exchange factor 5	Q12774
ARHGEF7	Rho guanine nucleotide exchange factor 7	Q14155
ARHGEF9	Cdc42 guanine nucleotide exchange factor 9	O43307
ARID2	AT-rich interaction domain 2	Q68CP9
ARID3A	AT-rich interaction domain 3A	Q99856
ARID3B	AT-rich interaction domain 3B	Q8IVW6
ARID5A	AT-rich interaction domain 5A	Q03989
ARID5B	AT-rich interaction domain 5B	Q14865
ARIH1	Ariadne RBR E3 ubiquitin protein ligase 1	Q9Y4X5
ARIH2	Ariadne RBR E3 ubiquitin protein ligase 2	O95376
ARL1	ADP ribosylation factor like GTPase 1	P40616
ARL10	ADP ribosylation factor like GTPase 10	Q8N8L6
ARL11	ADP ribosylation factor like GTPase 11	Q969Q4
ARL13B	ADP ribosylation factor like GTPase 13B	Q3SXY8
ARL14EP	ADP ribosylation factor like GTPase 14 effector protein	Q8N8R7
ARL15	ADP ribosylation factor like GTPase 15	Q9NXU5
ARL16	ADP ribosylation factor like GTPase 16
ARL17A	ADP ribosylation factor like GTPase 17A	Q8IVW1
ARL17B	ADP ribosylation factor like GTPase 17B	Q8IVW1
ARL2	ADP ribosylation factor like GTPase 2	P36404
ARL2BP	ADP ribosylation factor like GTPase 2 binding protein	Q9Y2Y0
ARL3	ADP ribosylation factor like GTPase 3	P36405
ARL4A	ADP ribosylation factor like GTPase 4A	P40617
ARL4C	ADP ribosylation factor like GTPase 4C	P56559
ARL4D	ADP ribosylation factor like GTPase 4D	P49703
ARL5A	ADP ribosylation factor like GTPase 5A	Q9Y689
ARL5B	ADP ribosylation factor like GTPase 5B	Q96KC2
ARL6	ADP ribosylation factor like GTPase 6	Q9H0F7
ARL6IP1	ADP ribosylation factor like GTPase 6 interacting protein 1	Q15041
ARL6IP4	ADP ribosylation factor like GTPase 6 interacting protein 4	Q66PJ3
ARL6IP5	ADP ribosylation factor like GTPase 6 interacting protein 5	O75915
ARL6IP6	ADP ribosylation factor like GTPase 6 interacting protein 6	Q8N6S5
ARL8A	ADP ribosylation factor like GTPase 8A	Q96BM9
ARL8B	ADP ribosylation factor like GTPase 8B	Q9NVJ2
ARMC1	Armadillo repeat containing 1	Q9NVT9
ARMC10	Armadillo repeat containing 10	Q8N2F6
ARMC2	Armadillo repeat containing 2	Q8NEN0
ARMC5	Armadillo repeat containing 5	Q96C12
ARMC6	Armadillo repeat containing 6	Q6NXE6
ARMC7	Armadillo repeat containing 7	Q9H6L4
ARMC8	Armadillo repeat containing 8	Q8IUR7
ARMCX1	Armadillo repeat containing X-linked 1	Q9P291
ARMCX2	Armadillo repeat containing X-linked 2	Q7L311
ARMCX3	Armadillo repeat containing X-linked 3	Q9UH62
ARMCX5	Armadillo repeat containing X-linked 5	Q6P1M9
ARMCX6	Armadillo repeat containing X-linked 6	Q7L4S7
ARNT	Aryl hydrocarbon receptor nuclear translocator	P27540
ARPC1A	Actin related protein 2/3 complex subunit 1A	Q92747
ARPC1B	Actin related protein 2/3 complex subunit 1B	O15143
ARPC3	Actin related protein 2/3 complex subunit 3	O15145
ARPC4	Actin related protein 2/3 complex subunit 4	P59998
ARPC5	Actin related protein 2/3 complex subunit 5	O15511
ARPC5L	Actin related protein 2/3 complex subunit 5 like	Q9BPX5
ARPIN	Actin related protein 2/3 complex inhibitor	Q7Z6K5
ARPP19	CAMP regulated phosphoprotein 19	P56211
ARPP21	CAMP regulated phosphoprotein 21	Q9UBL0
ARRB1	Arrestin beta 1	P49407
ARRB2	Arrestin beta 2	P32121
ARRDC1	Arrestin domain containing 1	Q8N5I2
ARRDC2	Arrestin domain containing 2	Q8TBH0
ARRDC3	Arrestin domain containing 3	Q96B67
ARRDC4	Arrestin domain containing 4	Q8NCT1
ARSA	Arylsulfatase A	P15289
ARSB	Arylsulfatase B	P15848
ARSD	Arylsulfatase D	P51689
ARSG	Arylsulfatase G	Q96EG1
ARSK	Arylsulfatase family member K	Q6UWY0
ARV1	ARV1 homolog, fatty acid homeostasis modulator	Q9H2C2
ASAH1	N-acylsphingosine amidohydrolase 1	Q13510
ASAH2B	N-acylsphingosine amidohydrolase 2B	P0C7U1
ASAP2	ArfGAP with SH3 domain, ankyrin repeat and PH domain 2	O43150
ASB1	Ankyrin repeat and SOCS box containing 1	Q9Y576
ASB13	Ankyrin repeat and SOCS box containing 13	Q8WXK3
ASB16	Ankyrin repeat and SOCS box containing 16	Q96NS5
ASB2	Ankyrin repeat and SOCS box containing 2	Q96Q27
ASB3	Ankyrin repeat and SOCS box containing 3	Q9Y575
ASB6	Ankyrin repeat and SOCS box containing 6	Q9NWX5
ASB7	Ankyrin repeat and SOCS box containing 7	Q9H672
ASB8	Ankyrin repeat and SOCS box containing 8	Q9H765
ASB9	Ankyrin repeat and SOCS box containing 9	Q96DX5
ASCC1	Activating signal cointegrator 1 complex subunit 1	Q8N9N2
ASCC2	Activating signal cointegrator 1 complex subunit 2	Q9H1I8
ASCC3	Activating signal cointegrator 1 complex subunit 3	Q8N3C0
ASCL2	Achaete-scute family bHLH transcription factor 2	Q99929
ASF1A	Anti-silencing function 1A histone chaperone	Q9Y294
ASF1B	Anti-silencing function 1B histone chaperone	Q9NVP2
ASGR1	Asialoglycoprotein receptor 1	P07306
ASGR2	Asialoglycoprotein receptor 2	P07307
ASH2L	ASH2 like, histone lysine methyltransferase complex subunit	Q9UBL3
ASIP	Agouti signaling protein	P42127
ASL	Argininosuccinate lyase	P04424
ASMT	Acetylserotonin O-methyltransferase	P46597
ASMTL	Acetylserotonin O-methyltransferase like	O95671
ASNS	Asparagine synthetase (glutamine-hydrolyzing)	P08243
ASNSD1	Asparagine synthetase domain containing 1	Q9NWL6
ASPA	Aspartoacylase	P45381
ASPH	Aspartate beta-hydroxylase	Q12797
ASPHD2	Aspartate beta-hydroxylase domain containing 2	Q6ICH7
ASPN	Asporin	Q9BXN1
ASPSCR1	ASPSCR1 tether for SLC2A4, UBX domain containing	Q9BZE9
ASRGL1	Asparaginase and isoaspartyl peptidase 1	Q7L266
ASS1	Argininosuccinate synthase 1	P00966
ASTE1	Asteroid homolog 1	Q2TB18
ASXL1	ASXL transcriptional regulator 1	Q8IXJ9
ASXL2	ASXL transcriptional regulator 2	Q76L83
ATAD2	ATPase family AAA domain containing 2	Q6PL18
ATAD3A	ATPase family AAA domain containing 3A	Q9NVI7
ATAD3B	ATPase family AAA domain containing 3B	Q5T9A4
ATE1	Arginyltransferase 1	O95260
ATF1	Activating transcription factor 1	P18846
ATF2	Activating transcription factor 2	P15336
ATF3	Activating transcription factor 3	P18847
ATF4	Activating transcription factor 4	P18848
ATF5	Activating transcription factor 5	Q9Y2D1
ATF6	Activating transcription factor 6	P18850
ATF6B	Activating transcription factor 6 beta	Q99941
ATF7	Activating transcription factor 7	P17544
ATF7IP2	Activating transcription factor 7 interacting protein 2	Q5U623
ATG10	Autophagy related 10	Q9H0Y0
ATG101	Autophagy related 101	Q9BSB4
ATG12	Autophagy related 12	O94817
ATG13	Autophagy related 13	O75143
ATG14	Autophagy related 14	Q6ZNE5
ATG16L1	Autophagy related 16 like 1	Q676U5
ATG3	Autophagy related 3	Q9NT62
ATG4A	Autophagy related 4A cysteine peptidase	Q8WYN0
ATG4B	Autophagy related 4B cysteine peptidase	Q9Y4P1
ATG4C	Autophagy related 4C cysteine peptidase	Q96DT6
ATG4D	Autophagy related 4D cysteine peptidase	Q86TL0
ATG5	Autophagy related 5	Q9H1Y0
ATG7	Autophagy related 7	O95352
ATG9A	Autophagy related 9A	Q7Z3C6
ATIC	5-aminoimidazole-4-carboxamide ribonucleotide formyltransferase/IMP cyclohydrolase	P31939
ATL2	Atlastin GTPase 2	Q8NHH9
ATL3	Atlastin GTPase 3	Q6DD88
ATM	ATM serine/threonine kinase	Q13315
ATMIN	ATM interactor	O43313
ATOX1	Antioxidant 1 copper chaperone	O00244
ATP10A	ATPase phospholipid transporting 10A (putative)	O60312
ATP11A	ATPase phospholipid transporting 11A	P98196
ATP11B	ATPase phospholipid transporting 11B (putative)	Q9Y2G3
ATP11C	ATPase phospholipid transporting 11C	Q8NB49
ATP13A1	ATPase 13A1	Q9HD20
ATP13A2	ATPase cation transporting 13A2	Q9NQ11
ATP1A1	ATPase Na+/K+ transporting subunit alpha 1	P05023
ATP1B1	ATPase Na+/K+ transporting subunit beta 1	P05026
ATP1B3	ATPase Na+/K+ transporting subunit beta 3	P54709
ATP2A1	ATPase sarcoplasmic/endoplasmic reticulum Ca2+ transporting 1	O14983
ATP2A2	ATPase sarcoplasmic/endoplasmic reticulum Ca2+ transporting 2	P16615
ATP2A3	ATPase sarcoplasmic/endoplasmic reticulum Ca2+ transporting 3	Q93084
ATP2B4	ATPase plasma membrane Ca2+ transporting 4	P23634
ATP2C1	ATPase secretory pathway Ca2+ transporting 1	P98194
ATP6AP1	ATPase H+ transporting accessory protein 1	Q15904
ATP6AP2	ATPase H+ transporting accessory protein 2	O75787
ATP6V0A1	ATPase H+ transporting V0 subunit a1	Q93050
ATP6V0A2	ATPase H+ transporting V0 subunit a2	Q9Y487
ATP6V0B	ATPase H+ transporting V0 subunit b	Q99437
ATP6V0C	ATPase H+ transporting V0 subunit c	P27449
ATP6V0D1	ATPase H+ transporting V0 subunit d1	P61421
ATP6V0D2	ATPase H+ transporting V0 subunit d2	Q8N8Y2
ATP6V0E1	ATPase H+ transporting V0 subunit e1	O15342
ATP6V0E2	ATPase H+ transporting V0 subunit e2	Q8NHE4
ATP6V1B2	ATPase H+ transporting V1 subunit B2	P21281
ATP6V1C1	ATPase H+ transporting V1 subunit C1	P21283
ATP6V1D	ATPase H+ transporting V1 subunit D	Q9Y5K8
ATP6V1E1	ATPase H+ transporting V1 subunit E1	P36543
ATP6V1E2	ATPase H+ transporting V1 subunit E2	Q96A05
ATP6V1F	ATPase H+ transporting V1 subunit F	Q16864
ATP6V1G1	ATPase H+ transporting V1 subunit G1	O75348
ATP6V1H	ATPase H+ transporting V1 subunit H	Q9UI12
ATP8B4	ATPase phospholipid transporting 8B4 (putative)	Q8TF62
ATP9A	ATPase phospholipid transporting 9A (putative)	O75110
ATP9B	ATPase phospholipid transporting 9B (putative)	O43861
ATPAF1	ATP synthase mitochondrial F1 complex assembly factor 1	Q5TC12
ATPAF2	ATP synthase mitochondrial F1 complex assembly factor 2	Q8N5M1
ATR	ATR serine/threonine kinase	Q13535
ATRAID	All-trans retinoic acid induced differentiation factor	Q6UW56
ATRX	ATRX chromatin remodeler	P46100
ATXN10	Ataxin 10	Q9UBB4
ATXN3	Ataxin 3	P54252
ATXN7	Ataxin 7	O15265
ATXN7L1	Ataxin 7 like 1	Q9ULK2
ATXN7L3	Ataxin 7 like 3	Q14CW9
AUH	AU RNA binding methylglutaconyl-CoA hydratase	Q13825
AUNIP	Aurora kinase A and ninein interacting protein	Q9H7T9
AUP1	AUP1 lipid droplet regulating VLDL assembly factor	Q9Y679
AURKA	Aurora kinase A	O14965
AURKAIP1	Aurora kinase A interacting protein 1	Q9NWT8
AURKB	Aurora kinase B	Q96GD4
AUTS2	Activator of transcription and developmental regulator AUTS2	Q8WXX7
AVEN	Apoptosis and caspase activation inhibitor	Q9NQS1
AVIL	Advillin	O75366
AVL9	AVL9 cell migration associated	Q8NBF6
AVP	Arginine vasopressin	P01185
AVPI1	Arginine vasopressin induced 1	Q5T686
AVPR2	Arginine vasopressin receptor 2	P30518
AXIN2	Axin 2	Q9Y2T1
AXL	AXL receptor tyrosine kinase	P30530
AZI2	5-azacytidine induced 2	Q9H6S1
AZIN1	Antizyme inhibitor 1	O14977
AZIN2	Antizyme inhibitor 2	Q96A70
AZU1	Azurocidin 1	P20160
B2M	Beta-2-microglobulin	P61769
B3GALNT1	Beta-1,3-N-acetylgalactosaminyltransferase 1 (globoside blood group)	O75752
B3GALNT2	Beta-1,3-N-acetylgalactosaminyltransferase 2	Q8NCR0
B3GALT2	Beta-1,3-galactosyltransferase 2	O43825
B3GALT4	Beta-1,3-galactosyltransferase 4	O96024
B3GALT6	Beta-1,3-galactosyltransferase 6	Q96L58
B3GAT1	Beta-1,3-glucuronyltransferase 1	Q9P2W7
B3GAT3	Beta-1,3-glucuronyltransferase 3	O94766
B3GLCT	Beta 3-glucosyltransferase	Q6Y288
B3GNT2	UDP-GlcNAc:betaGal beta-1,3-N-acetylglucosaminyltransferase 2	Q9NY97
B3GNT5	UDP-GlcNAc:betaGal beta-1,3-N-acetylglucosaminyltransferase 5	Q9BYG0
B3GNT7	UDP-GlcNAc:betaGal beta-1,3-N-acetylglucosaminyltransferase 7	Q8NFL0
B3GNT8	UDP-GlcNAc:betaGal beta-1,3-N-acetylglucosaminyltransferase 8	Q7Z7M8
B4GALT1	Beta-1,4-galactosyltransferase 1	P15291
B4GALT3	Beta-1,4-galactosyltransferase 3	O60512
B4GALT4	Beta-1,4-galactosyltransferase 4	O60513
B4GALT5	Beta-1,4-galactosyltransferase 5	O43286
B4GALT7	Beta-1,4-galactosyltransferase 7	Q9UBV7
B4GAT1	Beta-1,4-glucuronyltransferase 1	O43505
B9D1	B9 domain containing 1	Q9UPM9
B9D2	B9 domain containing 2	Q9BPU9
BABAM1	BRISC and BRCA1 A complex member 1	Q9NWV8
BACE2	Beta-secretase 2	Q9Y5Z0
BACH1	BTB domain and CNC homolog 1	O14867
BACH2	BTB domain and CNC homolog 2	Q9BYV9
BAD	BCL2 associated agonist of cell death	Q92934
BAG1	BAG cochaperone 1	Q99933
BAG2	BAG cochaperone 2	O95816
BAG3	BAG cochaperone 3	O95817
BAG4	BAG cochaperone 4	O95429
BAG5	BAG cochaperone 5	Q9UL15
BAG6	BAG cochaperone 6	P46379
BAHD1	Bromo adjacent homology domain containing 1	Q8TBE0
BAIAP2	BAR/IMD domain containing adaptor protein 2	Q9UQB8
BAIAP3	BAI1 associated protein 3	O94812
BAK1	BCL2 antagonist/killer 1	Q16611
BANF1	BAF nuclear assembly factor 1	O75531
BANK1	B cell scaffold protein with ankyrin repeats 1	Q8NDB2
BANP	BTG3 associated nuclear protein	Q8N9N5
BAP1	BRCA1 associated protein 1	Q92560
BASP1	Brain abundant membrane attached signal protein 1	P80723
BATF	Basic leucine zipper ATF-like transcription factor	Q16520
BATF2	Basic leucine zipper ATF-like transcription factor 2	Q8N1L9
BATF3	Basic leucine zipper ATF-like transcription factor 3	Q9NR55
BAX	BCL2 associated X, apoptosis regulator	Q07812
BAZ2A	Bromodomain adjacent to zinc finger domain 2A	Q9UIF9
BAZ2B	Bromodomain adjacent to zinc finger domain 2B	Q9UIF8
BBS1	Bardet-Biedl syndrome 1	Q8NFJ9
BBS10	Bardet-Biedl syndrome 10	Q8TAM1
BBS12	Bardet-Biedl syndrome 12	Q6ZW61
BBS2	Bardet-Biedl syndrome 2	Q9BXC9
BBS4	Bardet-Biedl syndrome 4	Q96RK4
BBS7	Bardet-Biedl syndrome 7	Q8IWZ6
BBX	BBX high mobility group box domain containing	Q8WY36
BCAN	Brevican	Q96GW7
BCAP29	B cell receptor associated protein 29	Q9UHQ4
BCAP31	B cell receptor associated protein 31	P51572
BCAR3	BCAR3 adaptor protein, NSP family member	O75815
BCAS1	Brain enriched myelin associated protein 1	O75363
BCAS2	BCAS2 pre-mRNA processing factor	O75934
BCAS3	BCAS3 microtubule associated cell migration factor	Q9H6U6
BCAS4	Breast carcinoma amplified sequence 4	Q8TDM0
BCAT1	Branched chain amino acid transaminase 1	P54687
BCAT2	Branched chain amino acid transaminase 2	O15382
BCCIP	BRCA2 and CDKN1A interacting protein	Q9P287
BCDIN3D	BCDIN3 domain containing RNA methyltransferase	Q7Z5W3
BCKDHA	Branched chain keto acid dehydrogenase E1 subunit alpha	P12694
BCKDHB	Branched chain keto acid dehydrogenase E1 subunit beta	P21953
BCKDK	Branched chain keto acid dehydrogenase kinase	O14874
BCL10	BCL10 immune signaling adaptor	O95999
BCL11A	BAF chromatin remodeling complex subunit BCL11A	Q9H165
BCL11B	BAF chromatin remodeling complex subunit BCL11B	Q9C0K0
BCL2	BCL2 apoptosis regulator	P10415
BCL2A1	BCL2 related protein A1	Q16548
BCL2L1	BCL2 like 1	Q07817
BCL2L10	BCL2 like 10	Q9HD36
BCL2L11	BCL2 like 11	O43521
BCL2L12	BCL2 like 12	Q9HB09
BCL2L13	BCL2 like 13	Q9BXK5
BCL3	BCL3 transcription coactivator	P20749
BCL6	BCL6 transcription repressor	P41182
BCL7A	BAF chromatin remodeling complex subunit BCL7A	Q4VC05
BCL7B	BAF chromatin remodeling complex subunit BCL7B	Q9BQE9
BCL7C	BAF chromatin remodeling complex subunit BCL7C	Q8WUZ0
BCLAF1	BCL2 associated transcription factor 1	Q9NYF8
BCOR	BCL6 corepressor	Q6W2J9
BCS1L	BCS1 homolog, ubiquinol-cytochrome c reductase complex chaperone	Q9Y276
BDH1	3-hydroxybutyrate dehydrogenase 1	Q02338
BDH2	3-hydroxybutyrate dehydrogenase 2	Q9BUT1
BECN1	Beclin 1	Q14457
BEGAIN	Brain enriched guanylate kinase associated	Q9BUH8
BEND2	BEN domain containing 2	Q8NDZ0
BEND5	BEN domain containing 5	Q7L4P6
BEND6	BEN domain containing 6	Q5SZJ8
BEST1	Bestrophin 1	O76090
BET1	Bet1 golgi vesicular membrane trafficking protein	O15155
BET1L	Bet1 golgi vesicular membrane trafficking protein like	Q9NYM9
BEX1	Brain expressed X-linked 1	Q9HBH7
BEX2	Brain expressed X-linked 2	Q9BXY8
BEX4	Brain expressed X-linked 4	Q9NWD9
BEX5	Brain expressed X-linked 5	Q5H9J7
BFAR	Bifunctional apoptosis regulator	Q9NZS9
BFSP1	Beaded filament structural protein 1	Q12934
BFSP2	Beaded filament structural protein 2	Q13515
BGLAP	Bone gamma-carboxyglutamate protein	P02818
BHLHE40	Basic helix-loop-helix family member e40	O14503
BICC1	BicC family RNA binding protein 1	Q9H694
BICD2	BICD cargo adaptor 2	Q8TD16
BID	BH3 interacting domain death agonist	P55957
BIK	BCL2 interacting killer	Q13323
BIN1	Bridging integrator 1	O00499
BIN2	Bridging integrator 2	Q9UBW5
BIN3	Bridging integrator 3	Q9NQY0
BIRC2	Baculoviral IAP repeat containing 2	Q13490
BIRC3	Baculoviral IAP repeat containing 3	Q13489
BIRC5	Baculoviral IAP repeat containing 5	O15392
BIVM	Basic, immunoglobulin-like variable motif containing	Q86UB2
BLCAP	BLCAP apoptosis inducing factor	P62952
BLK	BLK proto-oncogene, Src family tyrosine kinase	P51451
BLMH	Bleomycin hydrolase	Q13867
BLNK	B cell linker	Q8WV28
BLOC1S1	Biogenesis of lysosomal organelles complex 1 subunit 1	P78537
BLOC1S2	Biogenesis of lysosomal organelles complex 1 subunit 2	Q6QNY1
BLOC1S4	Biogenesis of lysosomal organelles complex 1 subunit 4	Q9NUP1
BLOC1S5	Biogenesis of lysosomal organelles complex 1 subunit 5	Q8TDH9
BLOC1S6	Biogenesis of lysosomal organelles complex 1 subunit 6	Q9UL45
BLVRA	Biliverdin reductase A	P53004
BLVRB	Biliverdin reductase B	P30043
BLZF1	Basic leucine zipper nuclear factor 1	Q9H2G9
BMF	Bcl2 modifying factor	Q96LC9
BMI1	BMI1 proto-oncogene, polycomb ring finger	P35226
BMP6	Bone morphogenetic protein 6	P22004
BMX	BMX non-receptor tyrosine kinase	P51813
BNC2	Basonuclin 2	Q6ZN30
BNIP1	BCL2 interacting protein 1	Q12981
BNIP2	BCL2 interacting protein 2	Q12982
BNIP3	BCL2 interacting protein 3	Q12983
BNIP3L	BCL2 interacting protein 3 like	O60238
BOD1	Biorientation of chromosomes in cell division 1	Q96IK1
BOD1L1	Biorientation of chromosomes in cell division 1 like 1	Q8NFC6
BOK	BCL2 family apoptosis regulator BOK	Q9UMX3
BOLA1	BolA family member 1	Q9Y3E2
BOLA2	BolA family member 2	Q9H3K6
BOLA3	BolA family member 3	Q53S33
BOLL	Boule homolog, RNA binding protein	Q8N9W6
BOP1	BOP1 ribosomal biogenesis factor	Q14137
BORA	BORA aurora kinase A activator	Q6PGQ7
BPGM	Bisphosphoglycerate mutase	P07738
BPHL	Biphenyl hydrolase like	Q86WA6
BPI	Bactericidal permeability increasing protein	P17213
BPNT1	3'(2'), 5'-bisphosphate nucleotidase 1	O95861
BRAF	B-Raf proto-oncogene, serine/threonine kinase	P15056
BRAT1	BRCA1 associated ATM activator 1	Q6PJG6
BRCA1	BRCA1 DNA repair associated	P38398
BRCA2	BRCA2 DNA repair associated	P51587
BRCC3	BRCA1/BRCA2-containing complex subunit 3	P46736
BRD1	Bromodomain containing 1	O95696
BRD2	Bromodomain containing 2	P25440
BRD3	Bromodomain containing 3	Q15059
BRD4	Bromodomain containing 4	O60885
BRD7	Bromodomain containing 7	Q9NPI1
BRD9	Bromodomain containing 9	Q9H8M2
BRDT	Bromodomain testis associated	Q58F21
BRF1	BRF1 RNA polymerase III transcription initiation factor subunit	Q92994
BRF2	BRF2 RNA polymerase III transcription initiation factor subunit	Q9HAW0
BRI3	Brain protein I3	O95415
BRI3BP	BRI3 binding protein	Q8WY22
BRIP1	BRCA1 interacting helicase 1	Q9BX63
BRIX1	Biogenesis of ribosomes BRX1	Q8TDN6
BRK1	BRICK1 subunit of SCAR/WAVE actin nucleating complex	Q8WUW1
BRMS1	BRMS1 transcriptional repressor and anoikis regulator	Q9HCU9
BRMS1L	BRMS1 like transcriptional repressor	Q5PSV4
BROX	BRO1 domain and CAAX motif containing	Q5VW32
BRPF1	Bromodomain and PHD finger containing 1	P55201
BRWD1	Bromodomain and WD repeat domain containing 1	Q9NSI6
BSCL2	BSCL2 lipid droplet biogenesis associated, seipin	Q96G97
BSDC1	BSD domain containing 1	Q9NW68
BSG	Basigin (Ok blood group)	P35613
BSPRY	B-box and SPRY domain containing	Q5W0U4
BST1	Bone marrow stromal cell antigen 1	Q10588
BST2	Bone marrow stromal cell antigen 2	Q10589
BTBD1	BTB domain containing 1	Q9H0C5
BTBD10	BTB domain containing 10	Q9BSF8
BTBD2	BTB domain containing 2	Q9BX70
BTBD3	BTB domain containing 3	Q9Y2F9
BTBD7	BTB domain containing 7	Q9P203
BTBD9	BTB domain containing 9	Q96Q07
BTD	Biotinidase	P43251
BTF3	Basic transcription factor 3	P20290
BTF3L4	Basic transcription factor 3 like 4	Q96K17
BTG1	BTG anti-proliferation factor 1	P62324
BTG2	BTG anti-proliferation factor 2	P78543
BTG3	BTG anti-proliferation factor 3	Q14201
BTK	Bruton tyrosine kinase	Q06187
BTLA	B and T lymphocyte associated	Q7Z6A9
BTN1A1	Butyrophilin subfamily 1 member A1	Q13410
BTN2A1	Butyrophilin subfamily 2 member A1	Q7KYR7
BTN2A2	Butyrophilin subfamily 2 member A2	Q8WVV5
BTN3A1	Butyrophilin subfamily 3 member A1	O00481
BTN3A2	Butyrophilin subfamily 3 member A2	P78410
BTN3A3	Butyrophilin subfamily 3 member A3	O00478
BTNL3	Butyrophilin like 3	Q6UXE8
BTNL8	Butyrophilin like 8	Q6UX41
BTRC	Beta-transducin repeat containing E3 ubiquitin protein ligase	Q9Y297
BUB1	BUB1 mitotic checkpoint serine/threonine kinase	O43683
BUB1B	BUB1 mitotic checkpoint serine/threonine kinase B	O60566
BUB3	BUB3 mitotic checkpoint protein	O43684
BUD13	BUD13 homolog	Q9BRD0
BUD31	BUD31 homolog	P41223
BYSL	Bystin like	Q13895
BZW1	Basic leucine zipper and W2 domains 1	Q7L1Q6
BZW2	Basic leucine zipper and W2 domains 2	Q9Y6E2
C10orf82	Chromosome 10 open reading frame 82	Q8WW14
C10orf88	Chromosome 10 open reading frame 88	Q9H8K7
C11orf1	Chromosome 11 open reading frame 1	Q9H5F2
C11orf54	Chromosome 11 open reading frame 54	Q9H0W9
C11orf68	Chromosome 11 open reading frame 68	Q9H3H3
C11orf71	Chromosome 11 open reading frame 71	Q6IPW1
C11orf98	Chromosome 11 open reading frame 98	E9PRG8
C12orf4	Chromosome 12 open reading frame 4	Q9NQ89
C12orf42	Chromosome 12 open reading frame 42	Q96LP6
C12orf43	Chromosome 12 open reading frame 43	Q96C57
C12orf57	Chromosome 12 open reading frame 57	Q99622
C12orf60	Chromosome 12 open reading frame 60	Q5U649
C14orf119	Chromosome 14 open reading frame 119	Q9NWQ9
C14orf28	Chromosome 14 open reading frame 28	Q4W4Y0
C14orf93	Chromosome 14 open reading frame 93	Q9H972
C16orf54	Chromosome 16 open reading frame 54	Q6UWD8
C16orf74	Chromosome 16 open reading frame 74	Q96GX8
C16orf87	Chromosome 16 open reading frame 87	Q6PH81
C17orf50	Chromosome 17 open reading frame 50	Q8WW18
C17orf58	Chromosome 17 open reading frame 58	Q2M2W7
C17orf67	Chromosome 17 open reading frame 67	Q0P5P2
C17orf75	Chromosome 17 open reading frame 75	Q9HAS0
C17orf80	Chromosome 17 open reading frame 80	Q9BSJ5
C18orf21	Chromosome 18 open reading frame 21	Q32NC0
C18orf25	Chromosome 18 open reading frame 25	Q96B23
C18orf32	Chromosome 18 open reading frame 32	Q8TCD1
C19orf12	Chromosome 19 open reading frame 12	Q9NSK7
C19orf25	Chromosome 19 open reading frame 25	Q9UFG5
C19orf44	Chromosome 19 open reading frame 44	Q9H6X5
C19orf47	Chromosome 19 open reading frame 47	Q8N9M1
C19orf53	Chromosome 19 open reading frame 53	Q9UNZ5
C19orf54	Chromosome 19 open reading frame 54	Q5BKX5
C19orf73	Chromosome 19 open reading frame 73	Q9NVV2
C1D	C1D nuclear receptor corepressor	Q13901
C1GALT1C1	C1GALT1 specific chaperone 1	Q96EU7
C1orf109	Chromosome 1 open reading frame 109	Q9NX04
C1orf112	Chromosome 1 open reading frame 112	Q9NSG2
C1orf115	Chromosome 1 open reading frame 115	Q9H7X2
C1orf127	Chromosome 1 open reading frame 127
C1orf131	Chromosome 1 open reading frame 131	Q8NDD1
C1orf159	Chromosome 1 open reading frame 159	Q96HA4
C1orf162	Chromosome 1 open reading frame 162	Q8NEQ5
C1orf174	Chromosome 1 open reading frame 174	Q8IYL3
C1orf198	Chromosome 1 open reading frame 198	Q9H425
C1orf21	Chromosome 1 open reading frame 21	Q9H246
C1orf210	Chromosome 1 open reading frame 210	Q8IVY1
C1orf43	Chromosome 1 open reading frame 43	Q9BWL3
C1orf53	Chromosome 1 open reading frame 53	Q5VUE5
C1orf54	Chromosome 1 open reading frame 54	Q8WWF1
C1orf74	Chromosome 1 open reading frame 74	Q96LT6
C1QA	Complement C1q A chain	P02745
C1QB	Complement C1q B chain
C1QBP	Complement C1q binding protein	Q07021
C1QC	Complement C1q C chain	P02747
C1QTNF2	C1q and TNF related 2	Q9BXJ5
C1QTNF6	C1q and TNF related 6	Q9BXI9
C1RL	Complement C1r subcomponent like	Q9NZP8
C2	Complement C2	P06681
C20orf203	Chromosome 20 open reading frame 203	Q8NBC4
C20orf27	Chromosome 20 open reading frame 27	Q9GZN8
C20orf96	Chromosome 20 open reading frame 96	Q9NUD7
C22orf15	Chromosome 22 open reading frame 15	Q8WYQ4
C22orf39	Chromosome 22 open reading frame 39	Q6P5X5
C2CD2L	C2CD2 like	O14523
C2orf15	Chromosome 2 open reading frame 15	Q8WU43
C2orf42	Chromosome 2 open reading frame 42	Q9NWW7
C2orf49	Chromosome 2 open reading frame 49	Q9BVC5
C2orf68	Chromosome 2 open reading frame 68	Q2NKX9
C2orf74	Chromosome 2 open reading frame 74	A8MZ97
C2orf76	Chromosome 2 open reading frame 76	Q3KRA6
C2orf88	Chromosome 2 open reading frame 88	Q9BSF0
C3AR1	Complement C3a receptor 1	Q16581
C3orf14	Chromosome 3 open reading frame 14	Q9HBI5
C3orf18	Chromosome 3 open reading frame 18	Q9UK00
C3orf33	Chromosome 3 open reading frame 33	Q6P1S2
C3orf38	Chromosome 3 open reading frame 38	Q5JPI3
C3orf62	Chromosome 3 open reading frame 62	Q6ZUJ4
C4BPA	Complement component 4 binding protein alpha	P04003
C4BPB	Complement component 4 binding protein beta	P20851
C4orf19	Chromosome 4 open reading frame 19	Q8IY42
C4orf33	Chromosome 4 open reading frame 33	Q8N1A6
C4orf46	Chromosome 4 open reading frame 46	Q504U0
C4orf47	Chromosome 4 open reading frame 47	A7E2U8
C5AR1	Complement C5a receptor 1	P21730
C5AR2	Complement C5a receptor 2	Q9P296
C5orf22	Chromosome 5 open reading frame 22	Q49AR2
C5orf24	Chromosome 5 open reading frame 24	Q7Z6I8
C5orf34	Chromosome 5 open reading frame 34	Q96MH7
C6orf136	Chromosome 6 open reading frame 136	Q5SQH8
C6orf226	Chromosome 6 open reading frame 226	Q5I0X4
C6orf62	Chromosome 6 open reading frame 62	Q9GZU0
C6orf89	Chromosome 6 open reading frame 89	Q6UWU4
C7orf25	Chromosome 7 open reading frame 25	Q9BPX7
C7orf31	Chromosome 7 open reading frame 31	Q8N865
C7orf50	Chromosome 7 open reading frame 50	Q9BRJ6
C8B	Complement C8 beta chain	P07358
C8orf33	Chromosome 8 open reading frame 33	Q9H7E9
C8orf58	Chromosome 8 open reading frame 58	Q8NAV2
C8orf76	Chromosome 8 open reading frame 76	Q96K31
C9orf153	Chromosome 9 open reading frame 153	Q5TBE3
C9orf40	Chromosome 9 open reading frame 40	Q8IXQ3
C9orf72	C9orf72-SMCR8 complex subunit	Q96LT7
C9orf78	Chromosome 9 open reading frame 78	Q9NZ63
C9orf85	Chromosome 9 open reading frame 85	Q96MD7
CA11	Carbonic anhydrase 11	O75493
CA2	Carbonic anhydrase 2	P00918
CA4	Carbonic anhydrase 4	P22748
CA5B	Carbonic anhydrase 5B	Q9Y2D0
CA6	Carbonic anhydrase 6	P23280
CA8	Carbonic anhydrase 8	P35219
CAAP1	Caspase activity and apoptosis inhibitor 1	Q9H8G2
CAB39	Calcium binding protein 39	Q9Y376
CAB39L	Calcium binding protein 39 like	Q9H9S4
CABP4	Calcium binding protein 4	P57796
CABP5	Calcium binding protein 5	Q9NP86
CABYR	Calcium binding tyrosine phosphorylation regulated	O75952
CACFD1	Calcium channel flower domain containing 1	Q9UGQ2
CACNA2D4	Calcium voltage-gated channel auxiliary subunit alpha2delta 4	Q7Z3S7
CACNB1	Calcium voltage-gated channel auxiliary subunit beta 1	Q02641
CACNB3	Calcium voltage-gated channel auxiliary subunit beta 3	P54284
CACNB4	Calcium voltage-gated channel auxiliary subunit beta 4	O00305
CACNG6	Calcium voltage-gated channel auxiliary subunit gamma 6	Q9BXT2
CACNG8	Calcium voltage-gated channel auxiliary subunit gamma 8	Q8WXS5
CACTIN	Cactin, spliceosome C complex subunit	Q8WUQ7
CACUL1	CDK2 associated cullin domain 1	Q86Y37
CACYBP	Calcyclin binding protein	Q9HB71
CADM1	Cell adhesion molecule 1	Q9BY67
CADM4	Cell adhesion molecule 4	Q8NFZ8
CALB1	Calbindin 1	P05937
CALCOCO1	Calcium binding and coiled-coil domain 1	Q9P1Z2
CALCOCO2	Calcium binding and coiled-coil domain 2	Q13137
CALCRL	Calcitonin receptor like receptor	Q16602
CALD1	Caldesmon 1	Q05682
CALM1	Calmodulin 1	P0DP23
CALML4	Calmodulin like 4	Q96GE6
CALR	Calreticulin	P27797
CALU	Calumenin	O43852
CAMK1	Calcium/calmodulin dependent protein kinase I	Q14012
CAMK1D	Calcium/calmodulin dependent protein kinase ID	Q8IU85
CAMK2D	Calcium/calmodulin dependent protein kinase II delta	Q13557
CAMK2G	Calcium/calmodulin dependent protein kinase II gamma	Q13555
CAMK2N1	Calcium/calmodulin dependent protein kinase II inhibitor 1	Q7Z7J9
CAMK4	Calcium/calmodulin dependent protein kinase IV	Q16566
CAMKK1	Calcium/calmodulin dependent protein kinase kinase 1	Q8N5S9
CAMKK2	Calcium/calmodulin dependent protein kinase kinase 2	Q96RR4
CAMKMT	Calmodulin-lysine N-methyltransferase	Q7Z624
CAMLG	Calcium modulating ligand	P49069
CAMP	Cathelicidin antimicrobial peptide	P49913
CAMTA1	Calmodulin binding transcription activator 1	Q9Y6Y1
CAMTA2	Calmodulin binding transcription activator 2	O94983
CAND1	Cullin associated and neddylation dissociated 1	Q86VP6
CANT1	Calcium activated nucleotidase 1	Q8WVQ1
CANX	Calnexin	P27824
CAP1	Cyclase associated actin cytoskeleton regulatory protein 1	Q01518
CAPG	Capping actin protein, gelsolin like	P40121
CAPN1	Calpain 1	P07384
CAPN10	Calpain 10	Q9HC96
CAPN12	Calpain 12	Q6ZSI9
CAPN15	Calpain 15	O75808
CAPN2	Calpain 2	P17655
CAPN5	Calpain 5	O15484
CAPN7	Calpain 7	Q9Y6W3
CAPNS1	Calpain small subunit 1	P04632
CAPNS2	Calpain small subunit 2	Q96L46
CAPRIN1	Cell cycle associated protein 1	Q14444
CAPS	Calcyphosine	Q13938
CAPZA1	Capping actin protein of muscle Z-line subunit alpha 1	P52907
CAPZA2	Capping actin protein of muscle Z-line subunit alpha 2	P47755
CARD16	Caspase recruitment domain family member 16	Q5EG05
CARD19	Caspase recruitment domain family member 19	Q96LW7
CARD8	Caspase recruitment domain family member 8	Q9Y2G2
CARD9	Caspase recruitment domain family member 9	Q9H257
CARF	Calcium responsive transcription factor	Q8N187
CARHSP1	Calcium regulated heat stable protein 1	Q9Y2V2
CARNMT1	Carnosine N-methyltransferase 1	Q8N4J0
CARNS1	Carnosine synthase 1	A5YM72
CASD1	CAS1 domain containing 1	Q96PB1
CASK	Calcium/calmodulin dependent serine protein kinase	O14936
CASP1	Caspase 1	P29466
CASP10	Caspase 10	Q92851
CASP2	Caspase 2	P42575
CASP3	Caspase 3	P42574
CASP4	Caspase 4	P49662
CASP6	Caspase 6	P55212
CASP7	Caspase 7	P55210
CASP8	Caspase 8	Q14790
CASP8AP2	Caspase 8 associated protein 2
CASP9	Caspase 9	P55211
CASS4	Cas scaffold protein family member 4	Q9NQ75
CAST	Calpastatin	P20810
CAT	Catalase	P04040
CATSPER1	Cation channel sperm associated 1	Q8NEC5
CATSPER2	Cation channel sperm associated 2	Q96P56
CAV1	Caveolin 1	Q03135
CAV2	Caveolin 2	P51636
CBFA2T2	CBFA2/RUNX1 partner transcriptional co-repressor 2	O43439
CBFA2T3	CBFA2/RUNX1 partner transcriptional co-repressor 3	O75081
CBFB	Core-binding factor subunit beta	Q13951
CBL	Cbl proto-oncogene	P22681
CBLB	Cbl proto-oncogene B	Q13191
CBLL1	Cbl proto-oncogene like 1	Q75N03
CBR1	Carbonyl reductase 1	P16152
CBR3	Carbonyl reductase 3	O75828
CBR4	Carbonyl reductase 4	Q8N4T8
CBS	Cystathionine beta-synthase	P35520
CBX1	Chromobox 1	P83916
CBX3	Chromobox 3	Q13185
CBX4	Chromobox 4	O00257
CBX5	Chromobox 5	P45973
CBX6	Chromobox 6	O95503
CBX7	Chromobox 7	O95931
CBX8	Chromobox 8	Q9HC52
CBY1	Chibby family member 1, beta catenin antagonist	Q9Y3M2
CC2D2B	Coiled-coil and C2 domain containing 2B	Q6DHV5
CCAR2	Cell cycle and apoptosis regulator 2	Q8N163
CCBE1	Collagen and calcium binding EGF domains 1	Q6UXH8
CCDC102A	Coiled-coil domain containing 102A	Q96A19
CCDC103	Coiled-coil domain containing 103	Q8IW40
CCDC106	Coiled-coil domain containing 106	Q9BWC9
CCDC107	Coiled-coil domain containing 107	Q8WV48
CCDC112	Coiled-coil domain containing 112	Q8NEF3
CCDC113	Coiled-coil domain containing 113	Q9H0I3
CCDC115	Coiled-coil domain containing 115	Q96NT0
CCDC117	Coiled-coil domain containing 117	Q8IWD4
CCDC12	Coiled-coil domain containing 12	Q8WUD4
CCDC120	Coiled-coil domain containing 120	Q96HB5
CCDC121	Coiled-coil domain containing 121	Q6ZUS5
CCDC122	Coiled-coil domain containing 122	Q5T0U0
CCDC124	Coiled-coil domain containing 124	Q96CT7
CCDC125	Coiled-coil domain containing 125	Q86Z20
CCDC126	Coiled-coil domain containing 126	Q96EE4
CCDC127	Coiled-coil domain containing 127	Q96BQ5
CCDC134	Coiled-coil domain containing 134	Q9H6E4
CCDC137	Coiled-coil domain containing 137	Q6PK04
CCDC138	Coiled-coil domain containing 138	Q96M89
CCDC14	Coiled-coil domain containing 14	Q49A88
CCDC141	Coiled-coil domain containing 141	Q6ZP82
CCDC142	Coiled-coil domain containing 142	Q17RM4
CCDC146	Coiled-coil domain containing 146	Q8IYE0
CCDC153	Coiled-coil domain containing 153	Q494R4
CCDC167	Coiled-coil domain containing 167	Q9P0B6
CCDC18	Coiled-coil domain containing 18	Q5T9S5
CCDC181	Coiled-coil domain containing 181	Q5TID7
CCDC186	Coiled-coil domain containing 186	Q7Z3E2
CCDC191	Coiled-coil domain containing 191	Q8NCU4
CCDC22	Coiled-coil domain containing 22	O60826
CCDC24	Coiled-coil domain containing 24	Q8N4L8
CCDC25	Coiled-coil domain containing 25	Q86WR0
CCDC28A	Coiled-coil domain containing 28A
CCDC28B	Coiled-coil domain containing 28B	Q9BUN5
CCDC34	Coiled-coil domain containing 34	Q96HJ3
CCDC43	Coiled-coil domain containing 43	Q96MW1
CCDC47	Coiled-coil domain containing 47	Q96A33
CCDC50	Coiled-coil domain containing 50	Q8IVM0
CCDC51	Coiled-coil domain containing 51	Q96ER9
CCDC57	Coiled-coil domain containing 57	Q2TAC2
CCDC59	Coiled-coil domain containing 59	Q9P031
CCDC6	Coiled-coil domain containing 6	Q16204
CCDC65	Coiled-coil domain containing 65	Q8IXS2
CCDC66	Coiled-coil domain containing 66	A2RUB6
CCDC69	Coiled-coil domain containing 69	A6NI79
CCDC7	Coiled-coil domain containing 7	Q96M83
CCDC71	Coiled-coil domain containing 71	Q8IV32
CCDC77	Coiled-coil domain containing 77	Q9BR77
CCDC82	Coiled-coil domain containing 82	Q8N4S0
CCDC85B	Coiled-coil domain containing 85B	Q15834
CCDC86	Coiled-coil domain containing 86	Q9H6F5
CCDC88C	Coiled-coil domain containing 88C	Q9P219
CCDC9	Coiled-coil domain containing 9	Q9Y3X0
CCDC90B	Coiled-coil domain containing 90B	Q9GZT6
CCDC91	Coiled-coil domain containing 91	Q7Z6B0
CCDC92	Coiled-coil domain containing 92	Q53HC0
CCDC93	Coiled-coil domain containing 93	Q567U6
CCDC96	Coiled-coil domain containing 96	Q2M329
CCDC97	Coiled-coil domain containing 97	Q96F63
CCL2	C-C motif chemokine ligand 2	P13500
CCL20	C-C motif chemokine ligand 20	P78556
CCL22	C-C motif chemokine ligand 22	O00626
CCL23	C-C motif chemokine ligand 23	P55773
CCL28	C-C motif chemokine ligand 28	Q9NRJ3
CCL3	C-C motif chemokine ligand 3	P10147
CCL3L1	C-C motif chemokine ligand 3 like 1	P16619
CCL4	C-C motif chemokine ligand 4	P13236
CCL5	C-C motif chemokine ligand 5	P13501
CCL8	C-C motif chemokine ligand 8	P80075
CCM2	CCM2 scaffold protein	Q9BSQ5
CCNA1	Cyclin A1	P78396
CCNA2	Cyclin A2	P20248
CCNB1	Cyclin B1	P14635
CCNB1IP1	Cyclin B1 interacting protein 1	Q9NPC3
CCNB2	Cyclin B2	O95067
CCNC	Cyclin C	P24863
CCND1	Cyclin D1	P24385
CCND2	Cyclin D2	P30279
CCND3	Cyclin D3	P30281
CCNDBP1	Cyclin D1 binding protein 1	O95273
CCNE2	Cyclin E2	O96020
CCNF	Cyclin F	P41002
CCNG1	Cyclin G1	P51959
CCNG2	Cyclin G2	Q16589
CCNH	Cyclin H	P51946
CCNI	Cyclin I	Q14094
CCNJ	Cyclin J	Q5T5M9
CCNK	Cyclin K	O75909
CCNL1	Cyclin L1	Q9UK58
CCNL2	Cyclin L2	Q96S94
CCNT1	Cyclin T1	O60563
CCNY	Cyclin Y	Q8ND76
CCP110	Centriolar coiled-coil protein 110	O43303
CCR1	C-C motif chemokine receptor 1	P32246
CCR10	C-C motif chemokine receptor 10	P46092
CCR2	C-C motif chemokine receptor 2	P41597
CCR3	C-C motif chemokine receptor 3	P51677
CCR4	C-C motif chemokine receptor 4	P51679
CCR5	C-C motif chemokine receptor 5	P51681
CCR6	C-C motif chemokine receptor 6	P51684
CCR7	C-C motif chemokine receptor 7	P32248
CCR8	C-C motif chemokine receptor 8	P51685
CCR9	C-C motif chemokine receptor 9	P51686
CCRL2	C-C motif chemokine receptor like 2	O00421
CCS	Copper chaperone for superoxide dismutase	O14618
CCSAP	Centriole, cilia and spindle associated protein	Q6IQ19
CCSER2	Coiled-coil serine rich protein 2	Q9H7U1
CCT2	Chaperonin containing TCP1 subunit 2	P78371
CCT3	Chaperonin containing TCP1 subunit 3	P49368
CCT4	Chaperonin containing TCP1 subunit 4	P50991
CCT5	Chaperonin containing TCP1 subunit 5	P48643
CCT6A	Chaperonin containing TCP1 subunit 6A	P40227
CCT6B	Chaperonin containing TCP1 subunit 6B	Q92526
CCT7	Chaperonin containing TCP1 subunit 7	Q99832
CCT8	Chaperonin containing TCP1 subunit 8	P50990
CCZ1B	CCZ1 homolog B, vacuolar protein trafficking and biogenesis associated	P86790
CD14	CD14 molecule	P08571
CD151	CD151 molecule (Raph blood group)	P48509
CD160	CD160 molecule	O95971
CD163	CD163 molecule	Q86VB7
CD164	CD164 molecule	Q04900
CD177	CD177 molecule
CD180	CD180 molecule	Q99467
CD19	CD19 molecule	P15391
CD1A	CD1a molecule	P06126
CD1B	CD1b molecule	P29016
CD1C	CD1c molecule	P29017
CD1E	CD1e molecule	P15812
CD2	CD2 molecule	P06729
CD200	CD200 molecule	P41217
CD200R1	CD200 receptor 1	Q8TD46
CD200R1L	CD200 receptor 1 like	Q6Q8B3
CD207	CD207 molecule	Q9UJ71
CD209	CD209 molecule	Q9NNX6
CD22	CD22 molecule	P20273
CD226	CD226 molecule	Q15762
CD24	CD24 molecule	P25063
CD244	CD244 molecule	Q9BZW8
CD247	CD247 molecule	P20963
CD248	CD248 molecule	Q9HCU0
CD27	CD27 molecule	P26842
CD274	CD274 molecule	Q9NZQ7
CD28	CD28 molecule	P10747
CD2BP2	CD2 cytoplasmic tail binding protein 2	O95400
CD300A	CD300a molecule	Q9UGN4
CD300C	CD300c molecule	Q08708
CD300E	CD300e molecule	Q496F6
CD300LB	CD300 molecule like family member b	A8K4G0
CD300LD	CD300 molecule like family member d	Q6UXZ3
CD300LF	CD300 molecule like family member f	Q8TDQ1
CD302	CD302 molecule	Q8IX05
CD320	CD320 molecule	Q9NPF0
CD33	CD33 molecule	P20138
CD36	CD36 molecule	P16671
CD37	CD37 molecule	P11049
CD38	CD38 molecule	P28907
CD3D	CD3 delta subunit of T-cell receptor complex	P04234
CD3E	CD3 epsilon subunit of T-cell receptor complex	P07766
CD4	CD4 molecule	P01730
CD40	CD40 molecule	P25942
CD40LG	CD40 ligand	P29965
CD44	CD44 molecule (Indian blood group)	P16070
CD46	CD46 molecule	P15529
CD47	CD47 molecule	Q08722
CD48	CD48 molecule	P09326
CD5	CD5 molecule	P06127
CD52	CD52 molecule	P31358
CD53	CD53 molecule	P19397
CD55	CD55 molecule (Cromer blood group)	P08174
CD58	CD58 molecule	P19256
CD59	CD59 molecule (CD59 blood group)	P13987
CD6	CD6 molecule	P30203
CD63	CD63 molecule	P08962
CD68	CD68 molecule	P34810
CD69	CD69 molecule	Q07108
CD7	CD7 molecule	P09564
CD70	CD70 molecule	P32970
CD72	CD72 molecule	P21854
CD74	CD74 molecule	P04233
CD79A	CD79a molecule	P11912
CD79B	CD79b molecule	P40259
CD80	CD80 molecule	P33681
CD81	CD81 molecule	P60033
CD82	CD82 molecule	P27701
CD83	CD83 molecule	Q01151
CD84	CD84 molecule	Q9UIB8
CD86	CD86 molecule	P42081
CD8A	CD8a molecule	P01732
CD8B	CD8b molecule	P10966
CD9	CD9 molecule	P21926
CD93	CD93 molecule	Q9NPY3
CD96	CD96 molecule	P40200
CD99	CD99 molecule (Xg blood group)	P14209
CD99L2	CD99 molecule like 2	Q8TCZ2
CDA	Cytidine deaminase	P32320
CDADC1	Cytidine and dCMP deaminase domain containing 1	Q9BWV3
CDC123	Cell division cycle 123	O75794
CDC14A	Cell division cycle 14A	Q9UNH5
CDC14B	Cell division cycle 14B	O60729
CDC16	Cell division cycle 16	Q13042
CDC20	Cell division cycle 20	Q12834
CDC23	Cell division cycle 23	Q9UJX2
CDC25B	Cell division cycle 25B	P30305
CDC26	Cell division cycle 26	Q8NHZ8
CDC27	Cell division cycle 27	P30260
CDC34	Cell division cycle 34, ubiqiutin conjugating enzyme	P49427
CDC37	Cell division cycle 37, HSP90 cochaperone	Q16543
CDC37L1	Cell division cycle 37 like 1, HSP90 cochaperone	Q7L3B6
CDC40	Cell division cycle 40	O60508
CDC42	Cell division cycle 42	P60953
CDC42EP1	CDC42 effector protein 1	Q00587
CDC42EP2	CDC42 effector protein 2	O14613
CDC42EP3	CDC42 effector protein 3	Q9UKI2
CDC42EP4	CDC42 effector protein 4	Q9H3Q1
CDC42SE1	CDC42 small effector 1	Q9NRR8
CDC42SE2	CDC42 small effector 2	Q9NRR3
CDC5L	Cell division cycle 5 like	Q99459
CDC6	Cell division cycle 6	Q99741
CDC7	Cell division cycle 7	O00311
CDC73	Cell division cycle 73	Q6P1J9
CDCA3	Cell division cycle associated 3	Q99618
CDCA4	Cell division cycle associated 4	Q9BXL8
CDCA5	Cell division cycle associated 5	Q96FF9
CDCA7	Cell division cycle associated 7	Q9BWT1
CDCA7L	Cell division cycle associated 7 like	Q96GN5
CDCA8	Cell division cycle associated 8	Q53HL2
CDCP1	CUB domain containing protein 1	Q9H5V8
CDH1	Cadherin 1	P12830
CDH13	Cadherin 13	P55290
CDH17	Cadherin 17	Q12864
CDH2	Cadherin 2	P19022
CDHR3	Cadherin related family member 3	Q6ZTQ4
CDHR4	Cadherin related family member 4	A6H8M9
CDIP1	Cell death inducing p53 target 1	Q9H305
CDIPT	CDP-diacylglycerol--inositol 3-phosphatidyltransferase	O14735
CDK1	Cyclin dependent kinase 1	P06493
CDK10	Cyclin dependent kinase 10	Q15131
CDK11A	Cyclin dependent kinase 11A	Q9UQ88
CDK11B	Cyclin dependent kinase 11B	P21127
CDK12	Cyclin dependent kinase 12	Q9NYV4
CDK13	Cyclin dependent kinase 13	Q14004
CDK14	Cyclin dependent kinase 14	O94921
CDK15	Cyclin dependent kinase 15	Q96Q40
CDK16	Cyclin dependent kinase 16	Q00536
CDK17	Cyclin dependent kinase 17	Q00537
CDK19	Cyclin dependent kinase 19	Q9BWU1
CDK20	Cyclin dependent kinase 20	Q8IZL9
CDK2AP1	Cyclin dependent kinase 2 associated protein 1	O14519
CDK2AP2	Cyclin dependent kinase 2 associated protein 2	O75956
CDK4	Cyclin dependent kinase 4	P11802
CDK5	Cyclin dependent kinase 5	Q00535
CDK5R1	Cyclin dependent kinase 5 regulatory subunit 1	Q15078
CDK5RAP1	CDK5 regulatory subunit associated protein 1	Q96SZ6
CDK5RAP3	CDK5 regulatory subunit associated protein 3	Q96JB5
CDK6	Cyclin dependent kinase 6	Q00534
CDK7	Cyclin dependent kinase 7	P50613
CDK9	Cyclin dependent kinase 9	P50750
CDKAL1	CDK5 regulatory subunit associated protein 1 like 1	Q5VV42
CDKL1	Cyclin dependent kinase like 1	Q00532
CDKL3	Cyclin dependent kinase like 3	Q8IVW4
CDKL5	Cyclin dependent kinase like 5	O76039
CDKN1A	Cyclin dependent kinase inhibitor 1A	P38936
CDKN1B	Cyclin dependent kinase inhibitor 1B	P46527
CDKN2A	Cyclin dependent kinase inhibitor 2A	P42771, Q8N726
CDKN2AIP	CDKN2A interacting protein	Q9NXV6
CDKN2AIPNL	CDKN2A interacting protein N-terminal like	Q96HQ2
CDKN2B	Cyclin dependent kinase inhibitor 2B	P42772
CDKN2C	Cyclin dependent kinase inhibitor 2C	P42773
CDKN2D	Cyclin dependent kinase inhibitor 2D	P55273
CDKN3	Cyclin dependent kinase inhibitor 3	Q16667
CDNF	Cerebral dopamine neurotrophic factor	Q49AH0
CDO1	Cysteine dioxygenase type 1	Q16878
CDPF1	Cysteine rich DPF motif domain containing 1	Q6NVV7
CDR2	Cerebellar degeneration related protein 2	Q01850
CDS2	CDP-diacylglycerol synthase 2	O95674
CDV3	CDV3 homolog	Q9UKY7
CDYL	Chromodomain Y like	Q9Y232
CDYL2	Chromodomain Y like 2	Q8N8U2
CEACAM1	CEA cell adhesion molecule 1	P13688
CEACAM21	CEA cell adhesion molecule 21	Q3KPI0
CEACAM3	CEA cell adhesion molecule 3	P40198
CEACAM4	CEA cell adhesion molecule 4	O75871
CEACAM6	CEA cell adhesion molecule 6	P40199
CEACAM8	CEA cell adhesion molecule 8	P31997
CEBPA	CCAAT enhancer binding protein alpha	P49715
CEBPB	CCAAT enhancer binding protein beta	P17676
CEBPD	CCAAT enhancer binding protein delta	P49716
CEBPE	CCAAT enhancer binding protein epsilon	Q15744
CEBPG	CCAAT enhancer binding protein gamma	P53567
CEBPZ	CCAAT enhancer binding protein zeta	Q03701
CELA1	Chymotrypsin like elastase 1	Q9UNI1
CELF1	CUGBP Elav-like family member 1	Q92879
CELF2	CUGBP Elav-like family member 2	O95319
CEMP1	Cementum protein 1	Q6PRD7
CENPB	Centromere protein B	P07199
CENPC	Centromere protein C	Q03188
CENPH	Centromere protein H	Q9H3R5
CENPI	Centromere protein I	Q92674
CENPK	Centromere protein K	Q9BS16
CENPL	Centromere protein L	Q8N0S6
CENPM	Centromere protein M	Q9NSP4
CENPN	Centromere protein N	Q96H22
CENPO	Centromere protein O	Q9BU64
CENPP	Centromere protein P	Q6IPU0
CENPQ	Centromere protein Q	Q7L2Z9
CENPT	Centromere protein T	Q96BT3
CENPU	Centromere protein U	Q71F23
CENPV	Centromere protein V	Q7Z7K6
CENPW	Centromere protein W	Q5EE01
CEP104	Centrosomal protein 104	O60308
CEP112	Centrosomal protein 112	Q8N8E3
CEP120	Centrosomal protein 120	Q8N960
CEP126	Centrosomal protein 126	Q9P2H0
CEP135	Centrosomal protein 135	Q66GS9
CEP164	Centrosomal protein 164	Q9UPV0
CEP19	Centrosomal protein 19	Q96LK0
CEP250	Centrosomal protein 250	Q9BV73
CEP41	Centrosomal protein 41	Q9BYV8
CEP55	Centrosomal protein 55	Q53EZ4
CEP57	Centrosomal protein 57	Q86XR8
CEP57L1	Centrosomal protein 57 like 1	Q8IYX8
CEP63	Centrosomal protein 63	Q96MT8
CEP70	Centrosomal protein 70	Q8NHQ1
CEP72	Centrosomal protein 72	Q9P209
CEP76	Centrosomal protein 76	Q8TAP6
CEP83	Centrosomal protein 83	Q9Y592
CEP85	Centrosomal protein 85	Q6P2H3
CEP85L	Centrosomal protein 85 like	Q5SZL2
CEP89	Centrosomal protein 89	Q96ST8
CEP95	Centrosomal protein 95	Q96GE4
CEP97	Centrosomal protein 97	Q8IW35
CEPT1	Choline/ethanolamine phosphotransferase 1	Q9Y6K0
CERCAM	Cerebral endothelial cell adhesion molecule	Q5T4B2
CERK	Ceramide kinase	Q8TCT0
CERS2	Ceramide synthase 2	Q96G23
CERS4	Ceramide synthase 4	Q9HA82
CERS6	Ceramide synthase 6	Q6ZMG9
CES1	Carboxylesterase 1	P23141
CES2	Carboxylesterase 2	O00748
CES4A	Carboxylesterase 4A	Q5XG92
CETN2	Centrin 2	P41208
CETN3	Centrin 3	O15182
CETP	Cholesteryl ester transfer protein	P11597
CFAP161	Cilia and flagella associated protein 161	Q6P656
CFAP20	Cilia and flagella associated protein 20	Q9Y6A4
CFAP36	Cilia and flagella associated protein 36	Q96G28
CFAP45	Cilia and flagella associated protein 45	Q9UL16
CFAP57	Cilia and flagella associated protein 57	Q96MR6
CFAP58	Cilia and flagella associated protein 58	Q5T655
CFAP97	Cilia and flagella associated protein 97	Q9P2B7
CFD	Complement factor D	P00746
CFDP1	Craniofacial development protein 1	Q9UEE9
CFH	Complement factor H	P08603
CFL1	Cofilin 1	P23528
CFL2	Cofilin 2	Q9Y281
CFLAR	CASP8 and FADD like apoptosis regulator	O15519
CFP	Complement factor properdin	P27918
CGGBP1	CGG triplet repeat binding protein 1	Q9UFW8
CGRRF1	Cell growth regulator with ring finger domain 1	Q99675
CHAC2	ChaC glutathione specific gamma-glutamylcyclotransferase 2	Q8WUX2
CHAF1B	Chromatin assembly factor 1 subunit B	Q13112
CHAMP1	Chromosome alignment maintaining phosphoprotein 1	Q96JM3
CHCHD1	Coiled-coil-helix-coiled-coil-helix domain containing 1	Q96BP2
CHCHD10	Coiled-coil-helix-coiled-coil-helix domain containing 10	Q8WYQ3
CHCHD2	Coiled-coil-helix-coiled-coil-helix domain containing 2	Q9Y6H1
CHCHD3	Coiled-coil-helix-coiled-coil-helix domain containing 3	Q9NX63
CHCHD4	Coiled-coil-helix-coiled-coil-helix domain containing 4	Q8N4Q1
CHCHD5	Coiled-coil-helix-coiled-coil-helix domain containing 5	Q9BSY4
CHCHD6	Coiled-coil-helix-coiled-coil-helix domain containing 6	Q9BRQ6
CHCHD7	Coiled-coil-helix-coiled-coil-helix domain containing 7	Q9BUK0
CHD1	Chromodomain helicase DNA binding protein 1	O14646
CHD2	Chromodomain helicase DNA binding protein 2	O14647
CHD4	Chromodomain helicase DNA binding protein 4	Q14839
CHDH	Choline dehydrogenase	Q8NE62
CHEK1	Checkpoint kinase 1	O14757
CHEK2	Checkpoint kinase 2	O96017
CHERP	Calcium homeostasis endoplasmic reticulum protein	Q8IWX8
CHFR	Checkpoint with forkhead and ring finger domains	Q96EP1
CHI3L1	Chitinase 3 like 1	P36222
CHI3L2	Chitinase 3 like 2	Q15782
CHIC2	Cysteine rich hydrophobic domain 2	Q9UKJ5
CHID1	Chitinase domain containing 1	Q9BWS9
CHKA	Choline kinase alpha	P35790
CHKB	Choline kinase beta	Q9Y259
CHML	CHM like Rab escort protein	P26374
CHMP1A	Charged multivesicular body protein 1A	Q9HD42
CHMP1B	Charged multivesicular body protein 1B	Q7LBR1
CHMP2A	Charged multivesicular body protein 2A	O43633
CHMP2B	Charged multivesicular body protein 2B	Q9UQN3
CHMP3	Charged multivesicular body protein 3	Q9Y3E7
CHMP4A	Charged multivesicular body protein 4A	Q9BY43
CHMP4B	Charged multivesicular body protein 4B	Q9H444
CHMP5	Charged multivesicular body protein 5	Q9NZZ3
CHMP6	Charged multivesicular body protein 6	Q96FZ7
CHMP7	Charged multivesicular body protein 7	Q8WUX9
CHN1	Chimerin 1	P15882
CHODL	Chondrolectin	Q9H9P2
CHORDC1	Cysteine and histidine rich domain containing 1	Q9UHD1
CHP1	Calcineurin like EF-hand protein 1	Q99653
CHPF	Chondroitin polymerizing factor	Q8IZ52
CHPF2	Chondroitin polymerizing factor 2	Q9P2E5
CHPT1	Choline phosphotransferase 1	Q8WUD6
CHRAC1	Chromatin accessibility complex subunit 1	Q9NRG0
CHRFAM7A	CHRNA7 (exons 5-10) and FAM7A (exons A-E) fusion	Q494W8
CHRNB1	Cholinergic receptor nicotinic beta 1 subunit	P11230
CHRNE	Cholinergic receptor nicotinic epsilon subunit	Q04844
CHST10	Carbohydrate sulfotransferase 10	O43529
CHST11	Carbohydrate sulfotransferase 11	Q9NPF2
CHST12	Carbohydrate sulfotransferase 12	Q9NRB3
CHST13	Carbohydrate sulfotransferase 13	Q8NET6
CHST14	Carbohydrate sulfotransferase 14	Q8NCH0
CHST15	Carbohydrate sulfotransferase 15	Q7LFX5
CHST2	Carbohydrate sulfotransferase 2	Q9Y4C5
CHST7	Carbohydrate sulfotransferase 7	Q9NS84
CHTF18	Chromosome transmission fidelity factor 18	Q8WVB6
CHTF8	Chromosome transmission fidelity factor 8	P0CG13
CHTOP	Chromatin target of PRMT1	Q9Y3Y2
CHUK	Component of inhibitor of nuclear factor kappa B kinase complex	O15111
CHURC1	Churchill domain containing 1	Q8WUH1
CHURC1-FNTB	CHURC1-FNTB readthrough
CIAO1	Cytosolic iron-sulfur assembly component 1	O76071
CIAPIN1	Cytokine induced apoptosis inhibitor 1	Q6FI81
CIART	Circadian associated repressor of transcription	Q8N365
CIB1	Calcium and integrin binding 1	Q99828
CIB2	Calcium and integrin binding family member 2	O75838
CIB3	Calcium and integrin binding family member 3	Q96Q77
CIDEB	Cell death inducing DFFA like effector b	Q9UHD4
CIITA	Class II major histocompatibility complex transactivator	P33076
CINP	Cyclin dependent kinase 2 interacting protein	Q9BW66
CIPC	CLOCK interacting pacemaker	Q9C0C6
CIR1	Corepressor interacting with RBPJ, CIR1	Q86X95
CIRBP	Cold inducible RNA binding protein	Q14011
CISD1	CDGSH iron sulfur domain 1	Q9NZ45
CISD2	CDGSH iron sulfur domain 2	Q8N5K1
CISH	Cytokine inducible SH2 containing protein	Q9NSE2
CITED2	Cbp/p300 interacting transactivator with Glu/Asp rich carboxy-terminal domain 2	Q99967
CIZ1	CDKN1A interacting zinc finger protein 1	Q9ULV3
CKAP2	Cytoskeleton associated protein 2	Q8WWK9
CKAP4	Cytoskeleton associated protein 4	Q07065
CKB	Creatine kinase B	P12277
CKLF	Chemokine like factor	Q9UBR5
CKS1B	CDC28 protein kinase regulatory subunit 1B	P61024
CKS2	CDC28 protein kinase regulatory subunit 2	P33552
CLASP2	Cytoplasmic linker associated protein 2	O75122
CLASRP	CLK4 associating serine/arginine rich protein	Q8N2M8
CLC	Charcot-Leyden crystal galectin	Q05315
CLCC1	Chloride channel CLIC like 1	Q96S66
CLCF1	Cardiotrophin like cytokine factor 1	Q9UBD9
CLCN1	Chloride voltage-gated channel 1	P35523
CLCN3	Chloride voltage-gated channel 3	P51790
CLCN4	Chloride voltage-gated channel 4	P51793
CLCN5	Chloride voltage-gated channel 5	P51795
CLCN6	Chloride voltage-gated channel 6	P51797
CLCN7	Chloride voltage-gated channel 7	P51798
CLDN10	Claudin 10	P78369
CLDN12	Claudin 12	P56749
CLDN5	Claudin 5	O00501
CLDN7	Claudin 7	O95471
CLDND1	Claudin domain containing 1	Q9NY35
CLDND2	Claudin domain containing 2	Q8NHS1
CLEC10A	C-type lectin domain containing 10A	Q8IUN9
CLEC11A	C-type lectin domain containing 11A	Q9Y240
CLEC12A	C-type lectin domain family 12 member A	Q5QGZ9
CLEC1A	C-type lectin domain family 1 member A	Q8NC01
CLEC1B	C-type lectin domain family 1 member B	Q9P126
CLEC2B	C-type lectin domain family 2 member B	Q92478
CLEC2D	C-type lectin domain family 2 member D	Q9UHP7
CLEC4A	C-type lectin domain family 4 member A	Q9UMR7
CLEC4D	C-type lectin domain family 4 member D	Q8WXI8
CLEC4E	C-type lectin domain family 4 member E	Q9ULY5
CLEC4F	C-type lectin domain family 4 member F	Q8N1N0
CLEC4G	C-type lectin domain family 4 member G	Q6UXB4
CLEC5A	C-type lectin domain containing 5A	Q9NY25
CLEC7A	C-type lectin domain containing 7A	Q9BXN2
CLEC9A	C-type lectin domain containing 9A	Q6UXN8
CLHC1	Clathrin heavy chain linker domain containing 1	Q8NHS4
CLIC1	Chloride intracellular channel 1	O00299
CLIC2	Chloride intracellular channel 2	O15247
CLIC3	Chloride intracellular channel 3	O95833
CLIC4	Chloride intracellular channel 4	Q9Y696
CLIC5	Chloride intracellular channel 5	Q9NZA1
CLINT1	Clathrin interactor 1	Q14677
CLIP4	CAP-Gly domain containing linker protein family member 4	Q8N3C7
CLK1	CDC like kinase 1	P49759
CLK2	CDC like kinase 2	P49760
CLK3	CDC like kinase 3	P49761
CLK4	CDC like kinase 4	Q9HAZ1
CLMN	Calmin	Q96JQ2
CLN3	CLN3 lysosomal/endosomal transmembrane protein, battenin	Q13286
CLN5	CLN5 intracellular trafficking protein	O75503
CLN6	CLN6 transmembrane ER protein	Q9NWW5
CLN8	CLN8 transmembrane ER and ERGIC protein	Q9UBY8
CLOCK	Clock circadian regulator	O15516
CLP1	Cleavage factor polyribonucleotide kinase subunit 1	Q92989
CLPB	Caseinolytic mitochondrial matrix peptidase chaperone subunit B	Q9H078
CLPP	Caseinolytic mitochondrial matrix peptidase proteolytic subunit	Q16740
CLPTM1	CLPTM1 regulator of GABA type A receptor forward trafficking	O96005
CLPTM1L	CLPTM1 like	Q96KA5
CLSTN1	Calsyntenin 1	O94985
CLSTN3	Calsyntenin 3	Q9BQT9
CLTA	Clathrin light chain A	P09496
CLTB	Clathrin light chain B	P09497
CLTCL1	Clathrin heavy chain like 1	P53675
CLU	Clusterin	P10909
CLUAP1	Clusterin associated protein 1	Q96AJ1
CLUH	Clustered mitochondria homolog	O75153
CLYBL	Citramalyl-CoA lyase	Q8N0X4
CMAS	Cytidine monophosphate N-acetylneuraminic acid synthetase	Q8NFW8
CMC1	C-X9-C motif containing 1	Q7Z7K0
CMC2	C-X9-C motif containing 2	Q9NRP2
CMC4	C-X9-C motif containing 4	P56277
CMIP	C-Maf inducing protein	Q8IY22
CMKLR1	Chemerin chemokine-like receptor 1	Q99788
CMPK1	Cytidine/uridine monophosphate kinase 1	P30085
CMSS1	Cms1 ribosomal small subunit homolog	Q9BQ75
CMTM1	CKLF like MARVEL transmembrane domain containing 1	Q8IZ96
CMTM2	CKLF like MARVEL transmembrane domain containing 2	Q8TAZ6
CMTM3	CKLF like MARVEL transmembrane domain containing 3	Q96MX0
CMTM5	CKLF like MARVEL transmembrane domain containing 5	Q96DZ9
CMTM6	CKLF like MARVEL transmembrane domain containing 6	Q9NX76
CMTM7	CKLF like MARVEL transmembrane domain containing 7	Q96FZ5
CMTM8	CKLF like MARVEL transmembrane domain containing 8	Q8IZV2
CMTR1	Cap methyltransferase 1	Q8N1G2
CMTR2	Cap methyltransferase 2	Q8IYT2
CNBP	CCHC-type zinc finger nucleic acid binding protein	P62633
CNDP2	Carnosine dipeptidase 2	Q96KP4
CNEP1R1	CTD nuclear envelope phosphatase 1 regulatory subunit 1	Q8N9A8
CNFN	Cornifelin	Q9BYD5
CNIH1	Cornichon family AMPA receptor auxiliary protein 1	O95406
CNIH4	Cornichon family AMPA receptor auxiliary protein 4	Q9P003
CNN2	Calponin 2	Q99439
CNN3	Calponin 3	Q15417
CNNM3	Cyclin and CBS domain divalent metal cation transport mediator 3	Q8NE01
CNNM4	Cyclin and CBS domain divalent metal cation transport mediator 4	Q6P4Q7
CNOT10	CCR4-NOT transcription complex subunit 10	Q9H9A5
CNOT11	CCR4-NOT transcription complex subunit 11	Q9UKZ1
CNOT2	CCR4-NOT transcription complex subunit 2	Q9NZN8
CNOT3	CCR4-NOT transcription complex subunit 3	O75175
CNOT4	CCR4-NOT transcription complex subunit 4	O95628
CNOT6	CCR4-NOT transcription complex subunit 6	Q9ULM6
CNOT6L	CCR4-NOT transcription complex subunit 6 like	Q96LI5
CNOT7	CCR4-NOT transcription complex subunit 7	Q9UIV1
CNOT8	CCR4-NOT transcription complex subunit 8	Q9UFF9
CNP	2',3'-cyclic nucleotide 3' phosphodiesterase	P09543
CNPPD1	Cyclin Pas1/PHO80 domain containing 1	Q9BV87
CNPY2	Canopy FGF signaling regulator 2	Q9Y2B0
CNPY3	Canopy FGF signaling regulator 3	Q9BT09
CNPY4	Canopy FGF signaling regulator 4	Q8N129
CNR2	Cannabinoid receptor 2	P34972
CNRIP1	Cannabinoid receptor interacting protein 1	Q96F85
CNST	Consortin, connexin sorting protein	Q6PJW8
CNTLN	Centlein	Q9NXG0
CNTNAP3	Contactin associated protein family member 3	Q9BZ76
CNTNAP3B	Contactin associated protein family member 3B	Q96NU0
CNTROB	Centrobin, centriole duplication and spindle assembly protein	Q8N137
COA1	Cytochrome c oxidase assembly factor 1	Q9GZY4
COA3	Cytochrome c oxidase assembly factor 3	Q9Y2R0
COA4	Cytochrome c oxidase assembly factor 4 homolog	Q9NYJ1
COA5	Cytochrome c oxidase assembly factor 5	Q86WW8
COA6	Cytochrome c oxidase assembly factor 6	Q5JTJ3
COA7	Cytochrome c oxidase assembly factor 7	Q96BR5
COASY	Coenzyme A synthase	Q13057
COBL	Cordon-bleu WH2 repeat protein	O75128
COBLL1	Cordon-bleu WH2 repeat protein like 1	Q53SF7
COCH	Cochlin	O43405
COG1	Component of oligomeric golgi complex 1	Q8WTW3
COG2	Component of oligomeric golgi complex 2	Q14746
COG3	Component of oligomeric golgi complex 3	Q96JB2
COG4	Component of oligomeric golgi complex 4
COG5	Component of oligomeric golgi complex 5	Q9UP83
COG6	Component of oligomeric golgi complex 6	Q9Y2V7
COG7	Component of oligomeric golgi complex 7	P83436
COIL	Coilin	P38432
COL18A1	Collagen type XVIII alpha 1 chain	P39060
COL19A1	Collagen type XIX alpha 1 chain	Q14993
COL26A1	Collagen type XXVI alpha 1 chain	Q96A83
COL6A2	Collagen type VI alpha 2 chain	P12110
COLGALT1	Collagen beta(1-O)galactosyltransferase 1	Q8NBJ5
COLGALT2	Collagen beta(1-O)galactosyltransferase 2	Q8IYK4
COMMD1	Copper metabolism domain containing 1	Q8N668
COMMD10	COMM domain containing 10	Q9Y6G5
COMMD2	COMM domain containing 2	Q86X83
COMMD3	COMM domain containing 3	Q9UBI1
COMMD4	COMM domain containing 4	Q9H0A8
COMMD5	COMM domain containing 5	Q9GZQ3
COMMD6	COMM domain containing 6	Q7Z4G1
COMMD7	COMM domain containing 7	Q86VX2
COMMD8	COMM domain containing 8	Q9NX08
COMMD9	COMM domain containing 9	Q9P000
COMT	Catechol-O-methyltransferase	P21964
COMTD1	Catechol-O-methyltransferase domain containing 1	Q86VU5
COPB1	COPI coat complex subunit beta 1	P53618
COPB2	COPI coat complex subunit beta 2	P35606
COPE	COPI coat complex subunit epsilon	O14579
COPG1	COPI coat complex subunit gamma 1	Q9Y678
COPRS	Coordinator of PRMT5 and differentiation stimulator	Q9NQ92
COPS2	COP9 signalosome subunit 2	P61201
COPS3	COP9 signalosome subunit 3	Q9UNS2
COPS5	COP9 signalosome subunit 5	Q92905
COPS6	COP9 signalosome subunit 6	Q7L5N1
COPS7A	COP9 signalosome subunit 7A	Q9UBW8
COPS7B	COP9 signalosome subunit 7B	Q9H9Q2
COPS8	COP9 signalosome subunit 8	Q99627
COPZ1	COPI coat complex subunit zeta 1	P61923
COQ10A	Coenzyme Q10A	Q96MF6
COQ10B	Coenzyme Q10B	Q9H8M1
COQ2	Coenzyme Q2, polyprenyltransferase	Q96H96
COQ3	Coenzyme Q3, methyltransferase	Q9NZJ6
COQ4	Coenzyme Q4	Q9Y3A0
COQ5	Coenzyme Q5, methyltransferase	Q5HYK3
COQ6	Coenzyme Q6, monooxygenase	Q9Y2Z9
COQ7	Coenzyme Q7, hydroxylase	Q99807
COQ9	Coenzyme Q9	O75208
CORO1A	Coronin 1A	P31146
CORO1B	Coronin 1B	Q9BR76
CORO1C	Coronin 1C	Q9ULV4
CORO2A	Coronin 2A	Q92828
CORO7	Coronin 7	P57737
COTL1	Coactosin like F-actin binding protein 1	Q14019
COX10	Cytochrome c oxidase assembly factor heme A:farnesyltransferase COX10	Q12887
COX11	Cytochrome c oxidase copper chaperone COX11	Q9Y6N1
COX14	Cytochrome c oxidase assembly factor COX14	Q96I36
COX15	Cytochrome c oxidase assembly homolog COX15	Q7KZN9
COX16	Cytochrome c oxidase assembly factor COX16	Q9P0S2
COX17	Cytochrome c oxidase copper chaperone COX17	Q14061
COX19	Cytochrome c oxidase assembly factor COX19	Q49B96
COX20	Cytochrome c oxidase assembly factor COX20	Q5RI15
COX4I1	Cytochrome c oxidase subunit 4I1	P13073
COX5A	Cytochrome c oxidase subunit 5A	P20674
COX5B	Cytochrome c oxidase subunit 5B	P10606
COX6A1	Cytochrome c oxidase subunit 6A1	P12074
COX6B1	Cytochrome c oxidase subunit 6B1	P14854
COX6B2	Cytochrome c oxidase subunit 6B2	Q6YFQ2
COX6C	Cytochrome c oxidase subunit 6C	P09669
COX7A2	Cytochrome c oxidase subunit 7A2	P14406
COX7A2L	Cytochrome c oxidase subunit 7A2 like	O14548
COX7B	Cytochrome c oxidase subunit 7B	P24311
COX7C	Cytochrome c oxidase subunit 7C	P15954
COX8A	Cytochrome c oxidase subunit 8A	P10176
CPA3	Carboxypeptidase A3	P15088
CPA5	Carboxypeptidase A5	Q8WXQ8
CPB1	Carboxypeptidase B1	P15086
CPD	Carboxypeptidase D	O75976
CPEB1	Cytoplasmic polyadenylation element binding protein 1	Q9BZB8
CPEB2	Cytoplasmic polyadenylation element binding protein 2	Q7Z5Q1
CPEB3	Cytoplasmic polyadenylation element binding protein 3	Q8NE35
CPEB4	Cytoplasmic polyadenylation element binding protein 4	Q17RY0
CPED1	Cadherin like and PC-esterase domain containing 1	A4D0V7
CPM	Carboxypeptidase M	P14384
CPNE1	Copine 1	Q99829
CPNE2	Copine 2	Q96FN4
CPNE3	Copine 3	O75131
CPNE5	Copine 5	Q9HCH3
CPNE7	Copine 7	Q9UBL6
CPNE8	Copine 8	Q86YQ8
CPO	Carboxypeptidase O	Q8IVL8
CPPED1	Calcineurin like phosphoesterase domain containing 1	Q9BRF8
CPQ	Carboxypeptidase Q	Q9Y646
CPSF1	Cleavage and polyadenylation specific factor 1	Q10570
CPSF2	Cleavage and polyadenylation specific factor 2	Q9P2I0
CPSF3	Cleavage and polyadenylation specific factor 3	Q9UKF6
CPSF4	Cleavage and polyadenylation specific factor 4	O95639
CPSF6	Cleavage and polyadenylation specific factor 6	Q16630
CPSF7	Cleavage and polyadenylation specific factor 7	Q8N684
CPT1A	Carnitine palmitoyltransferase 1A	P50416
CPT2	Carnitine palmitoyltransferase 2	P23786
CPVL	Carboxypeptidase vitellogenic like	Q9H3G5
CRACR2A	Calcium release activated channel regulator 2A	Q9BSW2
CRACR2B	Calcium release activated channel regulator 2B	Q8N4Y2
CRADD	CASP2 and RIPK1 domain containing adaptor with death domain	P78560
CRAT	Carnitine O-acetyltransferase	P43155
CRB3	Crumbs cell polarity complex component 3	Q9BUF7
CRBN	Cereblon	Q96SW2
CRCP	CGRP receptor component	O75575
CREB1	CAMP responsive element binding protein 1	P16220
CREB3	CAMP responsive element binding protein 3	O43889
CREB3L2	CAMP responsive element binding protein 3 like 2	Q70SY1
CREB3L4	CAMP responsive element binding protein 3 like 4	Q8TEY5
CREB5	CAMP responsive element binding protein 5	Q02930
CREBL2	CAMP responsive element binding protein like 2	O60519
CREBRF	CREB3 regulatory factor	Q8IUR6
CREG1	Cellular repressor of E1A stimulated genes 1	O75629
CRELD1	Cysteine rich with EGF like domains 1	Q96HD1
CRELD2	Cysteine rich with EGF like domains 2	Q6UXH1
CREM	CAMP responsive element modulator	Q03060
CRIM1	Cysteine rich transmembrane BMP regulator 1	Q9NZV1
CRIP1	Cysteine rich protein 1	P50238
CRIP2	Cysteine rich protein 2	P52943
CRIP3	Cysteine rich protein 3	Q6Q6R5
CRIPT	CXXC repeat containing interactor of PDZ3 domain	Q9P021
CRISP3	Cysteine rich secretory protein 3	P54108
CRISPLD2	Cysteine rich secretory protein LCCL domain containing 2	Q9H0B8
CRK	CRK proto-oncogene, adaptor protein	P46108
CRKL	CRK like proto-oncogene, adaptor protein	P46109
CRLF2	Cytokine receptor like factor 2	Q9HC73
CRLF3	Cytokine receptor like factor 3	Q8IUI8
CRNKL1	Crooked neck pre-mRNA splicing factor 1	Q9BZJ0
CROT	Carnitine O-octanoyltransferase	Q9UKG9
CRTAM	Cytotoxic and regulatory T cell molecule	O95727
CRTAP	Cartilage associated protein	O75718
CRTC2	CREB regulated transcription coactivator 2	Q53ET0
CRTC3	CREB regulated transcription coactivator 3	Q6UUV7
CRY1	Cryptochrome circadian regulator 1	Q16526
CRY2	Cryptochrome circadian regulator 2	Q49AN0
CRYBA4	Crystallin beta A4	P53673
CRYBB1	Crystallin beta B1	P53674
CRYGN	Crystallin gamma N	Q8WXF5
CRYL1	Crystallin lambda 1	Q9Y2S2
CRYM	Crystallin mu	Q14894
CRYZ	Crystallin zeta	Q08257
CRYZL1	Crystallin zeta like 1	O95825
CS	Citrate synthase	O75390
CSAD	Cysteine sulfinic acid decarboxylase	Q9Y600
CSDE1	Cold shock domain containing E1	O75534
CSE1L	Chromosome segregation 1 like	P55060
CSF1	Colony stimulating factor 1	P09603
CSF1R	Colony stimulating factor 1 receptor	P07333
CSF2	Colony stimulating factor 2	P04141
CSF2RA	Colony stimulating factor 2 receptor subunit alpha	P15509
CSF2RB	Colony stimulating factor 2 receptor subunit beta	P32927
CSF3R	Colony stimulating factor 3 receptor	Q99062
CSGALNACT1	Chondroitin sulfate N-acetylgalactosaminyltransferase 1	Q8TDX6
CSGALNACT2	Chondroitin sulfate N-acetylgalactosaminyltransferase 2	Q8N6G5
CSK	C-terminal Src kinase	P41240
CSNK1A1	Casein kinase 1 alpha 1	P48729
CSNK1A1L	Casein kinase 1 alpha 1 like	Q8N752
CSNK1D	Casein kinase 1 delta	P48730
CSNK1E	Casein kinase 1 epsilon	P49674
CSNK1G1	Casein kinase 1 gamma 1	Q9HCP0
CSNK1G2	Casein kinase 1 gamma 2	P78368
CSNK1G3	Casein kinase 1 gamma 3	Q9Y6M4
CSNK2A1	Casein kinase 2 alpha 1	P68400
CSNK2A2	Casein kinase 2 alpha 2	P19784
CSNK2B	Casein kinase 2 beta	P67870
CSPP1	Centrosome and spindle pole associated protein 1	Q1MSJ5
CSRNP2	Cysteine and serine rich nuclear protein 2	Q9H175
CSRP1	Cysteine and glycine rich protein 1	P21291
CST3	Cystatin C	P01034
CST7	Cystatin F	O76096
CSTA	Cystatin A	P01040
CSTB	Cystatin B	P04080
CSTF1	Cleavage stimulation factor subunit 1	Q05048
CSTF2	Cleavage stimulation factor subunit 2	P33240
CSTF2T	Cleavage stimulation factor subunit 2 tau variant	Q9H0L4
CSTF3	Cleavage stimulation factor subunit 3	Q12996
CTBP1	C-terminal binding protein 1	Q13363
CTBP2	C-terminal binding protein 2	P56545
CTC1	CST telomere replication complex component 1	Q2NKJ3
CTCF	CCCTC-binding factor	P49711
CTDNEP1	CTD nuclear envelope phosphatase 1	O95476
CTDP1	CTD phosphatase subunit 1	Q9Y5B0
CTDSP1	CTD small phosphatase 1	Q9GZU7
CTDSP2	CTD small phosphatase 2	O14595
CTDSPL2	CTD small phosphatase like 2	Q05D32
CTH	Cystathionine gamma-lyase	P32929
CTLA4	Cytotoxic T-lymphocyte associated protein 4	P16410
CTNNA1	Catenin alpha 1	P35221
CTNNA2	Catenin alpha 2	P26232
CTNNAL1	Catenin alpha like 1	Q9UBT7
CTNNB1	Catenin beta 1	P35222
CTNNBIP1	Catenin beta interacting protein 1	Q9NSA3
CTNS	Cystinosin, lysosomal cystine transporter	O60931
CTPS2	CTP synthase 2	Q9NRF8
CTR9	CTR9 homolog, Paf1/RNA polymerase II complex component	Q6PD62
CTSA	Cathepsin A	P10619
CTSB	Cathepsin B	P07858
CTSC	Cathepsin C	P53634
CTSD	Cathepsin D	P07339
CTSF	Cathepsin F	Q9UBX1
CTSG	Cathepsin G	P08311
CTSH	Cathepsin H	P09668
CTSK	Cathepsin K	P43235
CTSL	Cathepsin L	P07711
CTSO	Cathepsin O	P43234
CTSS	Cathepsin S	P25774
CTSV	Cathepsin V	O60911
CTSW	Cathepsin W	P56202
CTSZ	Cathepsin Z	Q9UBR2
CTTN	Cortactin	Q14247
CTTNBP2NL	CTTNBP2 N-terminal like	Q9P2B4
CUEDC1	CUE domain containing 1	Q9NWM3
CUL1	Cullin 1	Q13616
CUL2	Cullin 2	Q13617
CUL3	Cullin 3	Q13618
CUL4A	Cullin 4A	Q13619
CUL4B	Cullin 4B	Q13620
CUL5	Cullin 5	Q93034
CUTA	CutA divalent cation tolerance homolog	O60888
CUTC	CutC copper transporter	Q9NTM9
CUX1	Cut like homeobox 1	P39880, Q13948
CUX2	Cut like homeobox 2	O14529
CWC15	CWC15 spliceosome associated protein homolog	Q9P013
CWC22	CWC22 spliceosome associated protein homolog	Q9HCG8
CWC25	CWC25 spliceosome associated protein homolog	Q9NXE8
CWF19L1	CWF19 like cell cycle control factor 1	Q69YN2
CWF19L2	CWF19 like cell cycle control factor 2	Q2TBE0
CX3CR1	C-X3-C motif chemokine receptor 1	P49238
CXCL1	C-X-C motif chemokine ligand 1	P09341
CXCL10	C-X-C motif chemokine ligand 10	P02778
CXCL16	C-X-C motif chemokine ligand 16	Q9H2A7
CXCL2	C-X-C motif chemokine ligand 2	P19875
CXCL6	C-X-C motif chemokine ligand 6	P80162
CXCL8	C-X-C motif chemokine ligand 8	P10145
CXCR1	C-X-C motif chemokine receptor 1	P25024
CXCR2	C-X-C motif chemokine receptor 2	P25025
CXCR3	C-X-C motif chemokine receptor 3	P49682
CXCR4	C-X-C motif chemokine receptor 4	P61073
CXCR5	C-X-C motif chemokine receptor 5	P32302
CXCR6	C-X-C motif chemokine receptor 6	O00574
CXorf38	Chromosome X open reading frame 38	Q8TB03
CXXC1	CXXC finger protein 1	Q9P0U4
CXXC5	CXXC finger protein 5	Q7LFL8
CYB561	Cytochrome b561	P49447
CYB561A3	Cytochrome b561 family member A3	Q8NBI2
CYB561D1	Cytochrome b561 family member D1	Q8N8Q1
CYB561D2	Cytochrome b561 family member D2	O14569
CYB5A	Cytochrome b5 type A	P00167
CYB5B	Cytochrome b5 type B	O43169
CYB5D1	Cytochrome b5 domain containing 1	Q6P9G0
CYB5D2	Cytochrome b5 domain containing 2	Q8WUJ1
CYB5R1	Cytochrome b5 reductase 1	Q9UHQ9
CYB5R2	Cytochrome b5 reductase 2	Q6BCY4
CYB5R3	Cytochrome b5 reductase 3	P00387
CYB5R4	Cytochrome b5 reductase 4	Q7L1T6
CYBA	Cytochrome b-245 alpha chain	P13498
CYBB	Cytochrome b-245 beta chain	P04839
CYBRD1	Cytochrome b reductase 1	Q53TN4
CYC1	Cytochrome c1	P08574
CYCS	Cytochrome c, somatic	P99999
CYFIP1	Cytoplasmic FMR1 interacting protein 1	Q7L576
CYFIP2	Cytoplasmic FMR1 interacting protein 2	Q96F07
CYGB	Cytoglobin	Q8WWM9
CYP11A1	Cytochrome P450 family 11 subfamily A member 1	P05108
CYP1A2	Cytochrome P450 family 1 subfamily A member 2	P05177
CYP1B1	Cytochrome P450 family 1 subfamily B member 1	Q16678
CYP20A1	Cytochrome P450 family 20 subfamily A member 1	Q6UW02
CYP27A1	Cytochrome P450 family 27 subfamily A member 1	Q02318
CYP2E1	Cytochrome P450 family 2 subfamily E member 1	P05181
CYP2J2	Cytochrome P450 family 2 subfamily J member 2	P51589
CYP2R1	Cytochrome P450 family 2 subfamily R member 1	Q6VVX0
CYP2S1	Cytochrome P450 family 2 subfamily S member 1	Q96SQ9
CYP2U1	Cytochrome P450 family 2 subfamily U member 1	Q7Z449
CYP46A1	Cytochrome P450 family 46 subfamily A member 1	Q9Y6A2
CYP4F12	Cytochrome P450 family 4 subfamily F member 12	Q9HCS2
CYP4F2	Cytochrome P450 family 4 subfamily F member 2	P78329
CYP4F22	Cytochrome P450 family 4 subfamily F member 22	Q6NT55
CYP4V2	Cytochrome P450 family 4 subfamily V member 2	Q6ZWL3
CYP51A1	Cytochrome P450 family 51 subfamily A member 1	Q16850
CYP7B1	Cytochrome P450 family 7 subfamily B member 1	O75881
CYSLTR1	Cysteinyl leukotriene receptor 1	Q9Y271
CYSLTR2	Cysteinyl leukotriene receptor 2	Q9NS75
CYSRT1	Cysteine rich tail 1	A8MQ03
CYSTM1	Cysteine rich transmembrane module containing 1	Q9H1C7
CYTH1	Cytohesin 1	Q15438
CYTH2	Cytohesin 2	Q99418
CYTH3	Cytohesin 3	O43739
[truncated: 7,992 more rows]

## Sheet:  COVID-Mod and Sev
List of proteins targeted by IgG from both COVID-Mod and COVID-Sev and its expression on each of the evaluated cells
Proteins targeted by the IgG from COVID-Mod and COVID-Sev groups	B	TCD4	TCD8	Tγδ	Treg	MAIT	Mφ	NK	mDC	pDC	Eφ	Bφ	Nφ	x= expressed on the respective population - =non-expressed
IFT20	x	x	x	x	x	x	x	x	x	x	x	x	x
ATF6	x	x	x	x	x	x	x	x	x	x	x	x	x
SRRT	x	x	x	x	x	x	x	x	x	x	x	x	x
CCT5	x	x	x	x	x	x	x	x	x	x	x	x	x
TOM1L2	x	x	x	x	x	x	x	x	x	x	x	x	x
DAPP1	x	x	x	x	x	x	x	x	x	x	x	x	x
EIF4B	x	x	x	x	x	x	x	x	x	x	x	x	x
C18orf25	x	x	x	x	x	x	x	x	x	x	x	x	x
PGK1	x	x	x	x	x	x	x	x	x	x	x	x	x
MGAT1	x	x	x	x	x	x	x	x	x	x	x	x	x
XRCC4	x	x	x	x	x	x	x	x	x	x	x	x	x
ESD	x	x	x	x	x	x	x	x	x	x	x	x	x
RPAP3	x	x	x	x	x	x	x	x	x	x	x	x	x
PGD	x	x	x	x	x	x	x	x	x	x	x	x	x
SYAP1	x	x	x	x	x	x	x	x	x	x	x	x	x
DOK1	x	x	x	x	x	x	x	x	x	x	x	x	x
ARMC6	x	x	x	x	x	x	x	x	x	x	x	x	x
ASL	x	x	x	x	x	x	x	x	x	x	x	x	x
TEX264	x	x	x	x	x	x	x	x	x	x	x	x	x
ORAI3	x	x	x	x	x	x	x	x	x	x	x	x	x
RCAN3	x	x	x	x	x	x	x	x	x	x	x	x	-
WDR43	x	x	x	x	x	x	x	x	x	x	x	-	x
PPA1	x	x	x	x	x	x	x	x	x	x	x	-	x
NUDT15	x	x	x	x	x	x	x	x	x	x	-	-	-
FAF1	x	x	x	x	x	x	x	x	-	-	-	x	-
CCDC6	x	x	x	x	x	x	x	-	x	x	-	-	-
APBB1	x	x	x	x	x	x	x	-	x	-	-	x	x
N4BP1	x	x	x	x	x	x	x	-	-	x	x	-	x
PRRC2B	x	x	x	x	x	x	-	x	x	-	-	-	x
CMTM6	x	x	x	x	x	x	-	x	x	-	-	-	x
FAM20B	x	x	x	x	x	x	-	x	-	x	-	-	-
SNX9	x	x	x	-	x	x	x	-	x	x	-	-	-
SH3GL1	x	-	x	x	x	x	x	x	x	x	-	-	x
ARRB1	-	x	x	x	x	x	x	x	x	-	x	x	x
CCDC117	-	x	x	x	-	-	x	-	x	x	x	x	x
BIN2	-	x	x	x	-	-	x	-	x	x	x	x	x
PAFAH1B3	-	x	x	x	-	-	x	-	x	x	x	x	x
CEP164	-	x	x	-	-	-	x	-	x	x	x	x	x
PLEKHO2	-	x	x	-	-	-	x	-	x	x	x	x	x
PAGE5	-	x	-	-	x	x	-	-	-	-	-	-	-
FBXO2	-	-	x	-	-	x	-	-	-	-	-	-	-
SPAG8	-	-	-	-	x	-	-	-	x	-	-	-	-
AHCYL2	-	-	-	-	x	-	-	-	-	-	-	-	-
DAB1	-	-	-	-	-	x	-	-	-	-	-	-	-
SGF29	-	-	-	-	-	-	x	-	-	x	x	x	-
CYSRT1	-	-	-	-	-	-	x	-	-	-	-	-	-
SUPT6H	-	-	-	-	-	-	-	x	-	-	-	-	-
B3GNT7	-	-	-	-	-	-	-	-	x	x	-	-	-
LIMCH1	-	-	-	-	-	-	-	-	x	-	-	-	-
EPS8L2	-	-	-	-	-	-	-	-	-	x	-	-	-
VCL	-	-	-	-	-	-	-	-	-	-	x	x	-
PHGDH	-	-	-	-	-	-	-	-	-	-	-	x	-
BCL10	-	-	-	-	-	-	-	-	-	-	-	x	-
EFCAB13	-	-	-	-	-	-	-	-	-	-	-	x	-
TMEM44	-	-	-	-	-	-	-	-	-	-	-	x	-
SFT2D2	-	-	-	-	-	-	-	-	-	-	-	x	-
ANXA3	-	-	-	-	-	-	-	-	-	-	-	-	x

## Sheet: COVID-Mod only
List of proteins targeted by IgG from COVID-Mod and its expression on each of the evaluated cells
Proteins targeted by the IgG from COVID-Mod group	B	TCD4	TCD8	Tγδ	Treg	MAIT	Mφ	NK	mDC	pDC	Eφ	Bφ	Nφ	x= expressed on the respective population - =non-expressed
SP100	x	x	x	x	x	x	x	x	x	x	x	x	x
AAR2	x	x	x	x	x	x	x	x	x	x	x	x	x
AP2B1	x	x	x	x	x	x	x	x	x	x	x	x	x
ARFGAP1	x	x	x	x	x	x	x	x	x	x	x	x	x
CDC123	x	x	x	x	x	x	x	x	x	x	x	x	x
CDC37	x	x	x	x	x	x	x	x	x	x	x	x	x
DGCR6L	x	x	x	x	x	x	x	x	x	x	x	x	x
DR1	x	x	x	x	x	x	x	x	x	x	x	x	x
FKBP5	x	x	x	x	x	x	x	x	x	x	x	x	x
GLYR1	x	x	x	x	x	x	x	x	x	x	x	x	x
GTF2I	x	x	x	x	x	x	x	x	x	x	x	x	x
HMCES	x	x	x	x	x	x	x	x	x	x	x	x	x
IRF2BP2	x	x	x	x	x	x	x	x	x	x	x	x	x
KCMF1	x	x	x	x	x	x	x	x	x	x	x	x	x
KHSRP	x	x	x	x	x	x	x	x	x	x	x	x	x
LDLRAD4	x	x	x	x	x	x	x	x	x	x	x	x	x
LXN	x	x	x	x	x	x	x	x	x	x	x	x	x
MRPL1	x	x	x	x	x	x	x	x	x	x	x	x	x
NEDD9	x	x	x	x	x	x	x	x	x	x	x	x	x
PACSIN2	x	x	x	x	x	x	x	x	x	x	x	x	x
PEX19	x	x	x	x	x	x	x	x	x	x	x	x	x
PICALM	x	x	x	x	x	x	x	x	x	x	x	x	x
POTEG	x	x	x	x	x	x	x	x	x	x	x	x	x
PPM1G	x	x	x	x	x	x	x	x	x	x	x	x	x
PSIP1	x	x	x	x	x	x	x	x	x	x	x	x	x
PSME1	x	x	x	x	x	x	x	x	x	x	x	x	x
PTMA	x	x	x	x	x	x	x	x	x	x	x	x	x
SNX2	x	x	x	x	x	x	x	x	x	x	x	x	x
TADA3	x	x	x	x	x	x	x	x	x	x	x	x	x
WTAP	x	x	x	x	x	x	x	x	x	x	x	x	x
YWHAZ	x	x	x	x	x	x	x	x	x	x	x	x	x
METTL3	x	x	x	x	x	x	x	x	x	x	x	x	-
URI1	x	x	x	x	x	x	x	x	x	x	x	x	-
LYPLAL1	x	x	x	x	x	x	x	x	x	x	x	-	x
QDPR	x	x	x	x	x	x	x	x	x	x	x	-	x
SESN2	x	x	x	x	x	x	x	x	x	x	x	-	x
SFT2D2	x	x	x	x	x	x	x	x	x	x	x	-	x
RABEP2	x	x	x	x	x	x	x	x	x	x	x	-	-
SSBP4	x	x	x	x	x	x	x	x	x	x	-	-	-
ERP27	x	x	x	x	x	x	x	x	x	-	x	x	x
NOL4L	x	x	x	x	x	x	x	x	x	-	x	x	x
PPM1A	x	x	x	x	x	x	x	x	x	-	x	x	x
LAT	x	x	x	x	x	x	x	x	-	x	-	x	x
FIP1L1	x	x	x	x	x	x	x	-	x	x	x	x	x
SGF29	x	x	x	x	x	x	-	x	x	-	-	-	x
GCNT1	x	x	x	x	x	-	x	x	x	x	x	x	x
BLVRB	x	x	x	x	x	-	x	-	x	x	x	x	x
CTDP1	x	x	x	x	-	-	x	x	x	x	x	-	x
SULT1A3	x	x	x	x	-	-	x	x	x	-	-	x	x
MAPK1	x	x	x	-	x	x	x	x	x	x	x	x	x
TMOD1	x	x	-	-	x	x	-	-	-	-	-	-	-
UBE2O	x	-	x	x	-	-	-	-	-	x	x	-	-
TMED8	x	-	-	x	-	-	-	-	-	-	x	x	x
B3GNT7	x	-	-	x	-	-	-	-	-	-	-	-	-
TNFSF9	x	-	-	-	-	-	-	-	-	-	-	-	-
AAK1	-	x	x	x	x	x	x	x	-	-	-	x	x
FKBP1A	-	x	x	x	-	-	x	-	x	x	x	x	x
SEC24D	-	x	x	x	-	-	x	-	x	x	x	x	x
PRCC	-	x	x	x	-	-	x	-	x	x	x	x	x
HEMGN	-	x	x	x	-	-	-	x	-	-	-	x	-
APBA2	-	x	x	x	-	-	-	x	-	-	-	-	-
NAP1L5	-	x	x	x	-	-	-	-	-	-	-	-	-
ENO2	-	x	x	-	x	x	-	-	-	x	-	x	x
RETN	-	x	x	-	-	x	x	-	x	x	-	-	x
CALCOCO1	-	x	x	-	-	-	x	-	x	x	x	x	x
SH3BP1	-	x	x	-	-	-	x	-	-	x	x	x	-
SMAD4	-	x	x	-	-	-	-	-	x	-	-	-	-
SPC24	-	-	x	-	x	-	-	x	-	-	-	x	x
SGCE	-	-	x	-	-	-	-	x	-	-	-	-	-
THEM5	-	-	-	-	-	x	-	-	-	-	-	-	-
PVR	-	-	-	-	-	-	x	-	x	x	-	-	x
OTUD5	-	-	-	-	-	-	-	x	-	-	-	-	-
AHCYL2	-	-	-	-	-	-	-	x	-	-	-	-	-
NAP1L3	-	-	-	-	-	-	-	x	-	-	-	-	-
ERICH5	-	-	-	-	-	-	-	-	x	-	-	-	-
EPB41L1	-	-	-	-	-	-	-	-	-	x	-	-	-
SHD	-	-	-	-	-	-	-	-	-	x	-	-	-
IL1RL1	-	-	-	-	-	-	-	-	-	-	x	x	-
NFKBIB	-	-	-	-	-	-	-	-	-	-	x	x	-
RASGRP3	-	-	-	-	-	-	-	-	-	-	-	x	-
RBL2	-	-	-	-	-	-	-	-	-	-	-	x	-
WRAP53	-	-	-	-	-	-	-	-	-	-	-	x	-
SPACA7	-	-	-	-	-	-	-	-	-	-	-	-	x

## Sheet: COVID-Sev only
List of proteins targeted by IgG from COVID-Sev and its expression on each of the evaluated cells
Proteins targeted by the IgG from COVID-Sev group	B	TCD4	TCD8	Tγδ	Treg	MAIT	Mφ	NK	mDC	pDC	Eφ	Bφ	Nφ	x= expressed on the respective population - =non-expressed
RCSD1	x	x	x	x	x	x	x	x	x	x	x	x	x
PAPSS1	x	x	x	x	x	x	x	x	x	x	x	x	x
USP15	x	x	x	x	x	x	x	x	x	x	x	x	x
BACH1	x	x	x	x	x	x	x	x	x	x	x	x	x
ANXA11	x	x	x	x	x	x	x	x	x	x	x	x	x
AP1AR	x	x	x	x	x	x	x	x	x	x	x	x	x
AP3B1	x	x	x	x	x	x	x	x	x	x	x	x	x
APBA3	x	x	x	x	x	x	x	x	x	x	x	x	x
CCT6A	x	x	x	x	x	x	x	x	x	x	x	x	x
CDKN2AIP	x	x	x	x	x	x	x	x	x	x	x	x	x
CFDP1	x	x	x	x	x	x	x	x	x	x	x	x	x
CSTF2T	x	x	x	x	x	x	x	x	x	x	x	x	x
CTBP1	x	x	x	x	x	x	x	x	x	x	x	x	x
DDB1	x	x	x	x	x	x	x	x	x	x	x	x	x
DDX19B	x	x	x	x	x	x	x	x	x	x	x	x	x
DNMT3A	x	x	x	x	x	x	x	x	x	x	x	x	x
FAM114A2	x	x	x	x	x	x	x	x	x	x	x	x	x
FAM120B	x	x	x	x	x	x	x	x	x	x	x	x	x
FAM177A1	x	x	x	x	x	x	x	x	x	x	x	x	x
FLAD1	x	x	x	x	x	x	x	x	x	x	x	x	x
G3BP2	x	x	x	x	x	x	x	x	x	x	x	x	x
GIMAP4	x	x	x	x	x	x	x	x	x	x	x	x	x
GPKOW	x	x	x	x	x	x	x	x	x	x	x	x	x
HAGH	x	x	x	x	x	x	x	x	x	x	x	x	x
HDAC3	x	x	x	x	x	x	x	x	x	x	x	x	x
HGS	x	x	x	x	x	x	x	x	x	x	x	x	x
IFT46	x	x	x	x	x	x	x	x	x	x	x	x	x
MEA1	x	x	x	x	x	x	x	x	x	x	x	x	x
NASP	x	x	x	x	x	x	x	x	x	x	x	x	x
NFKBIA	x	x	x	x	x	x	x	x	x	x	x	x	x
NFYC	x	x	x	x	x	x	x	x	x	x	x	x	x
NSDHL	x	x	x	x	x	x	x	x	x	x	x	x	x
OLA1	x	x	x	x	x	x	x	x	x	x	x	x	x
PCMTD1	x	x	x	x	x	x	x	x	x	x	x	x	x
PFKFB3	x	x	x	x	x	x	x	x	x	x	x	x	x
PRPS1	x	x	x	x	x	x	x	x	x	x	x	x	x
PRPS2	x	x	x	x	x	x	x	x	x	x	x	x	x
PSMA3	x	x	x	x	x	x	x	x	x	x	x	x	x
PSMD4	x	x	x	x	x	x	x	x	x	x	x	x	x
PSTPIP1	x	x	x	x	x	x	x	x	x	x	x	x	x
RFX3	x	x	x	x	x	x	x	x	x	x	x	x	x
SCAF4	x	x	x	x	x	x	x	x	x	x	x	x	x
SF3A3	x	x	x	x	x	x	x	x	x	x	x	x	x
SH3BP2	x	x	x	x	x	x	x	x	x	x	x	x	x
SH3GLB2	x	x	x	x	x	x	x	x	x	x	x	x	x
SHC1	x	x	x	x	x	x	x	x	x	x	x	x	x
SIRT1	x	x	x	x	x	x	x	x	x	x	x	x	x
SLC4A1AP	x	x	x	x	x	x	x	x	x	x	x	x	x
SNX16	x	x	x	x	x	x	x	x	x	x	x	x	x
TANK	x	x	x	x	x	x	x	x	x	x	x	x	x
TP53	x	x	x	x	x	x	x	x	x	x	x	x	x
TRIM21	x	x	x	x	x	x	x	x	x	x	x	x	x
UBE2N	x	x	x	x	x	x	x	x	x	x	x	x	x
UBL7	x	x	x	x	x	x	x	x	x	x	x	x	x
USP4	x	x	x	x	x	x	x	x	x	x	x	x	x
WWP2	x	x	x	x	x	x	x	x	x	x	x	x	x
ZBTB2	x	x	x	x	x	x	x	x	x	x	x	x	x
CHAMP1	x	x	x	x	x	x	x	x	x	x	x	x	-
DCPS	x	x	x	x	x	x	x	x	x	x	x	x	-
DOHH	x	x	x	x	x	x	x	x	x	x	x	x	-
FECH	x	x	x	x	x	x	x	x	x	x	x	x	-
HNRNPAB	x	x	x	x	x	x	x	x	x	x	x	x	-
PFDN4	x	x	x	x	x	x	x	x	x	x	x	x	-
SEPTIN11	x	x	x	x	x	x	x	x	x	x	x	x	-
SPDL1	x	x	x	x	x	x	x	x	x	x	x	x	-
TBC1D9B	x	x	x	x	x	x	x	x	x	x	x	x	-
ZNF225	x	x	x	x	x	x	x	x	x	x	x	x	-
PPM1F	x	x	x	x	x	x	x	x	x	x	x	-	x
AKR7A2	x	x	x	x	x	x	x	x	x	x	x	-	x
BCL10	x	x	x	x	x	x	x	x	x	x	x	-	x
TRMT13	x	x	x	x	x	x	x	x	x	x	x	-	x
USP28	x	x	x	x	x	x	x	x	x	x	x	-	x
PIP4K2B	x	x	x	x	x	x	x	x	x	x	-	x	x
PRKAR1B	x	x	x	x	x	x	x	x	x	x	-	x	-
VCL	x	x	x	x	x	x	x	x	x	x	-	-	x
SRM	x	x	x	x	x	x	x	x	x	x	-	-	-
NECAP2	x	x	x	x	x	x	x	-	x	x	x	x	x
RHOG	x	x	x	x	x	x	x	-	x	x	x	x	x
RUNDC1	x	x	x	x	x	x	x	-	x	x	x	x	x
LYSMD4	x	x	x	x	x	x	x	-	-	x	x	-	-
NQO1	x	x	x	x	x	x	-	x	x	x	-	x	-
PHGDH	x	x	x	x	x	-	x	x	x	x	-	-	x
TPD52L2	x	x	x	x	x	-	x	-	x	x	x	x	x
SSBP3	x	x	x	x	-	x	-	-	x	-	x	-	-
BCL3	x	x	x	-	x	x	x	x	x	x	x	-	x
CTNNAL1	x	x	x	-	x	x	-	x	-	-	-	-	x
PKIA	x	x	x	-	x	-	-	x	-	-	-	-	-
EFCAB13	x	x	-	-	-	-	-	-	-	-	-	-	-
DDI2	x	-	x	x	-	-	-	-	-	x	-	-	-
TRIP10	x	-	x	-	-	-	-	x	x	x	-	-	-
PLEKHO2	x	-	-	x	x	x	-	x	-	-	-	-	-
CEP164	x	-	-	x	x	x	-	x	-	-	-	-	-
BIN2	x	-	-	-	x	x	-	x	-	-	-	-	-
CCDC117	x	-	-	-	x	x	-	x	-	-	-	-	-
PAFAH1B3	x	-	-	-	x	x	-	x	-	-	-	-	-
SHCBP1	x	-	-	-	x	-	x	-	-	-	-	-	-
HNMT	x	-	-	-	-	-	x	-	x	x	-	-	x
BCL2	-	x	x	x	x	x	-	-	-	-	-	-	-
RBM17	-	x	x	x	-	-	x	-	x	x	x	x	x
C1orf162	-	x	x	-	-	-	x	-	x	x	x	x	x
MTERF4	-	x	x	-	-	-	x	-	x	x	x	x	x
GMPS	-	x	x	-	-	-	x	-	x	x	x	x	x
MAP4K5	-	-	x	x	-	x	-	x	-	x	x	x	-
ME3	-	-	x	-	-	-	-	x	x	-	-	-	-
NEDD4L	-	-	-	-	x	-	-	-	-	-	x	-	-
PRKCZ	-	-	-	-	-	x	-	-	-	-	x	-	x
F13A1	-	-	-	-	-	-	x	-	x	x	x	x	x
HPD	-	-	-	-	-	-	x	-	x	x	x	-	x
ALDH1A1	-	-	-	-	-	-	x	-	x	x	x	-	x
ARPIN	-	-	-	-	-	-	x	-	x	-	-	-	-
ACOT13	-	-	-	-	-	-	x	-	-	x	x	x	-
UBAP2	-	-	-	-	-	-	x	-	-	x	x	-	-
DHX32	-	-	-	-	-	-	x	-	-	-	x	-	-
FAM102B	-	-	-	-	-	-	-	-	x	-	-	x	-
SORBS1	-	-	-	-	-	-	-	-	-	-	x	x	-
ARRB2	-	-	-	-	-	-	-	-	-	-	x	x	-
NDUFA7	-	-	-	-	-	-	-	-	-	-	x	x	-
FAM172A	-	-	-	-	-	-	-	-	-	-	x	x	-
MYLK	-	-	-	-	-	-	-	-	-	-	-	x	x
CPEB3	-	-	-	-	-	-	-	-	-	-	-	x	-
